# Supplementary material for: Wetland vegetation composition and ecology of Lake Abaya in southern Ethiopia
Source: PLoS One. 2024 Apr 10;19(4):e0301795. doi: 10.1371/journal.pone.0301795 (PMC11006174; doi:10.1371/journal.pone.0301795)
Supplement: S1 Data — (XLSX) [file pone.0301795.s001.xlsx]

## Sheet: abaya
v. no	Family	Genera	scientific name		verna name	Description	cc	G form	site name	locality	Transec\plot no	lat	lon	date	eleve	depth*cm	veg\wetland type	Habitat type	Exposure	shore type	major treat	zone	Photo no	W point
1	Cyperaceae	Cyperus	Cyperus articulatus				7	S	Chamo	Elgo,wozeka, bole	T1P1	5.79031	37.4656	10_Nov	1109	25	marsh	innudated wet zone	Exposed	flat	fishing, grazing	emergent
2	Poaceae	Cynodon	Cynodon dactylon	Pers.	sura		2	G	Chamo	Elgo,wozeka, bole	T1P1	5.79031	37.4656	10_Nov	1109	25	marsh	innudated wet zone	Exposed	flat	fishing, grazing	emergent
3	Asteraceae	Geigera	Geiger alata	(Hochst & Steud.) Benth & Hook. F.	Dorsa qarchochuwa		2	G	Chamo	Elgo,wozeka, bole	T1P1	5.79031	37.4656	10_Nov	1109	25	marsh	innudated wet zone	Exposed	flat	fishing, grazing	emergent
4	Fabaceae	Sesbannia	Sesbannia goetzei	Harms	Bitsendo (Ganju.)	long pod	4	T	Chamo	Elgo,wozeka, bole	T1P2	5.79055	37.4656	10_Nov	1108	0	marsh	Semi dry zone	Exposed	flat	fishing, grazing	Shrub
5	Poaceae	Leersia	Leersia hexandra		rooted aquatic grass with floating stem		6	G	Chamo	Elgo,wozeka, bole	T1P2	5.79055	37.4656	10_Nov	1108	0	marsh	Semi dry zone	Exposed	flat	fishing, grazing	Shrub
6	Fabaceae	Acacia	Acacia seyal				3	T	Chamo	Elgo,wozeka, bole	T1P2	5.79055	37.4656	10_Nov	1108	0	marsh	Semi dry zone	Exposed	flat	fishing, grazing	Shrub
7	Asteraceae	Pluchea	Pluchea dioscoides	(L.) DC.			2	H	Chamo	Elgo,wozeka, bole	T1P2	5.79055	37.4656	10_Nov	1108	0	marsh	Semi dry zone	Exposed	flat	fishing, grazing	Shrub
8	Asteraceae	Spilanthes	Spilanthes mauritiana				2	H	Chamo	Elgo,wozeka, bole	T1P2	5.79055	37.4656	10_Nov	1108	0	marsh	Semi dry zone	Exposed	flat	fishing, grazing	Shrub
9	Solanaceae	Solanum	Solanum incanum				2	SH	Chamo	Elgo,wozeka, bole	T1P2	5.79055	37.4656	10_Nov	1108	0	marsh	Semi dry zone	Exposed	flat	fishing, grazing	Shrub
10	Vitaceae	Cayratia	Cayratia ibuensis	(Hook. F.) Suesseng.			1	C	Chamo	Elgo,wozeka, bole	T1P2	5.79055	37.4656	10_Nov	1108	0	marsh	Semi dry zone	Exposed	flat	fishing, grazing	Shrub
11	Ascleppiadaceae	Leptadenia	Leptadenia hastata	(Press.) Decn			1		Chamo	Elgo,wozeka, bole	T1P2	5.79055	37.4656	10_Nov	1108	0	marsh	Semi dry zone	Exposed	flat	fishing, grazing	Shrub
12	Poaceae	Leersia	Leersia hexandra			fodder for hippo	7	G, RF	Chamo	Elgo,wozeka, bole	T2P1	5.78976	37.467	10_Nov	1104	200	marsh	open water	Sheltered	flat	fishing, grazing	Floating, submergent
13	Poaceae	Leptochloa	Leptochloa fusca			fodder for hippo	7	G, RF	Chamo	Elgo,wozeka, bole	T2P2	5.7901	37.4669	10_Nov	1108	150	marsh	open water	Sheltered	flat	fishing, grazing	Floating, submergent
14	Poaceae	Leersia	Leersia hexandra				7	G, F	Chamo	Elgo,wozeka, bole	T2P3	5.79018	37.4667	10_Nov	1110	100	marsh	innudated wet zone	Sheltered	flat	fishing, grazing	Floating, submergent
15	Cyperaceae	Leersia	Leersia hexandra				2	S, EM	Chamo	Elgo,wozeka, bole	T2P3	5.79018	37.4667	10_Nov	1110	100	marsh	innudated wet zone	Sheltered	flat	fishing, grazing	emergent
16	Fabaceae	Aeschynomene	Aeschynomene elaphroxylon				1	T	Chamo	Elgo,wozeka, bole	T2P3	5.79018	37.4667	10_Nov	1110	100	marsh	innudated wet zone	Sheltered	flat	fishing, grazing	emergent
17	Typhaceae	Typha	Typha angustifolia		Fila		6	Cattail	Chamo	Elgo,wozeka, bole	T2P4	5.79046	37.4665	10_Nov	1113	80	marsh	innudated wet zone	Sheltered	flat	fishing, grazing	emergent
18	Cyperaceae	Cyperus	Cyperus articulatus				5	S	Chamo	Elgo,wozeka, bole	T2P4	5.79046	37.4665	10_Nov	1113	80	marsh	innudated wet zone	Sheltered	flat	fishing, grazing	emergent
19	Pontederaceae	Eichhornia	Eichhornia crassipes			floating	1	H	Chamo	Elgo,wozeka, bole	T2P4	5.79046	37.4665	10_Nov	1113	80	marsh	innudated wet zone	Sheltered	flat	fishing, grazing	emergent
20	Convolvulaceae	Ipomoea	Ipomoea aquatica	forssk			1	H	Chamo	Elgo,wozeka, bole	T2P4	5.79046	37.4665	10_Nov	1113	80	marsh	innudated wet zone	Sheltered	flat	fishing, grazing	emergent
21	Fabaceae	Aeschynomene	Aeschynomene elaphroxylon				5	SH	Chamo	Elgo,wozeka, bole	T2P5	5.79101	37.4663	10_Nov	1122	0	shrub thicket	arid zone	Exposed	flat	fishing, grazing	Shrub		17
22	Poaceae	Cynodon	Cynodon dactylon	Pers.	sura		3	G	Chamo	Elgo,wozeka, bole	T2P5	5.79101	37.4663	10_Nov	1122	0	shrub thicket	arid zone	Exposed	flat	fishing, grazing	Shrub		17
23	Lamiaceae/Verbenaceae	Lantana	Lantana camara				2	SH	Chamo	Elgo,wozeka, bole	T2P5	5.79101	37.4663	10_Nov	1122	0	shrub thicket	arid zone	Exposed	flat	fishing, grazing	Shrub		17
24	Solanaceae	Solanum	Solanum incanum				2	SH	Chamo	Elgo,wozeka, bole	T2P5	5.79101	37.4663	10_Nov	1122	0	shrub thicket	arid zone	Exposed	flat	fishing, grazing	Shrub		17
25	Asteraceae	Asteraceae	Pluchea	Pluchea dioscoides	(L.) DC.		2	H	Chamo	Elgo,wozeka,mamush	T2P5	5.79101	37.4663	10_Nov	1122	0	shrub thicket	arid zone	Exposed	flat	fishing, grazing	Shrub		17
26	Typhaceae	Typha	Typha angustifolia		Fila		6	Cattail	Chamo	Elgo,wozeka,mamush	T3P1	5.7917	37.471	10_Nov	1109	80	marsh	innudated wet zone	Sheltered	flat	fishing, grazing	marsh
27	Poaceae	Echinochloa	Echinochloa pyramidalis	Lam.) Hitch & Chase			2	G	Chamo	Elgo,wozeka,mamush	T3P1	5.7917	37.471	10_Nov	1109	80	marsh	innudated wet zone	Sheltered	flat	fishing, grazing	marsh
28	Cyperaceae	Cyperus	Cyperus articulatus				3	S	Chamo	Elgo,wozeka,mamush	T3P1	5.7917	37.471	10_Nov	1109	80	marsh	innudated wet zone	Sheltered	flat	fishing, grazing	marsh
29	Fabaceae	Aeschynomene	Aeschynomene elaphroxylon				6	SH	Chamo	Elgo,wozeka,mamush2	T3P2	5.7919	37.471	10_Nov	1109	0	shrub thicket	moist zone	Exposed	flat	fishing, grazing	Shrub
30	Solanaceae	Solanum	Solanum incanum				2	SH	Chamo	Elgo,wozeka,mamush2	T3P2	5.7919	37.471	10_Nov	1109	0	shrub thicket	moist zone	Exposed	flat	fishing, grazing	Shrub
31	Poaceae	Cynodon	Cynodon dactylon	Pers.	sura		2	G	Chamo	Elgo,wozeka,mamush2	T3P2	5.7919	37.471	10_Nov	1109	0	shrub thicket	moist zone	Exposed	flat	fishing, grazing	Shrub
32	Poaceae	Echinochloa	Echinochloa pyramidalis	Lam.) Hitch & Chase		tough stem	3	G	Chamo	Elgo,wozeka,mamush2	T3P2	5.7919	37.471	10_Nov	1109	0	shrub thicket	moist zone	Exposed	flat	fishing, grazing	Shrub
33	Fabaceae	Albiza	Albiza malicarpa				3	T	Chamo	Elgo,wozeka,mamush2	T3P2	5.7919	37.471	10_Nov	1109	0	shrub thicket	moist zone	Exposed	flat	fishing, grazing	Shrub
34	Fabaceae	Aeschynomene	Aeschynomene elaphroxylon				6	SH	Chamo	Elgo,wozeka,mamush2	T4P1	5.78901	37.4729	10_Nov	1104	20	wet meadew	innudated wet zone	Sheltered	flat	fishing, grazing	emergent		21
35	Cyperaceae	Cyperus	Cyperus articulatus				2	S	Chamo	Elgo,wozeka,mamush2	T4P1	5.78901	37.4729	10_Nov	1104	20	wet meadew	innudated wet zone	Sheltered	flat	fishing, grazing	emergent		21
36	Poaceae	Cynodon	Cynodon dactylon	Pers.	sura		3	G	Chamo	Elgo,wozeka,mamush2	T4P1	5.78901	37.4729	10_Nov	1104	20	wet meadew	innudated wet zone	Sheltered	flat	fishing, grazing	emergent		21
37	Fabaceae	Aeschynomene	Aeschynomene elaphroxylon				6	SH	Chamo	Elgo,wozeka,mamush2	T4P2	5.78944	37.473	10_Nov	1110	10	shrub thicket	innudated wet zone	Sheltered	flat	fishing, grazing	emergent		21
38	Poaceae	Cynodon	Cynodon dactylon	Pers.	sura		2	G	Chamo	Elgo,wozeka,mamush2	T4P2	5.78944	37.473	10_Nov	1110	10	shrub thicket	innudated wet zone	Sheltered	flat	fishing, grazing	emergent		21
39	Cyperaceae	Cyperus	Cyperus articulatus				2	S	Chamo	Elgo,wozeka,mamush2	T4P2	5.78944	37.473	10_Nov	1110	10	shrub thicket	innudated wet zone	Sheltered	flat	fishing, grazing	emergent		21
40	Solanaceae	Solanum	Solanum incanum				5	SH	Chamo	Elgo,wozeka,mamush2	T4P3	5.78945	37.473	10_Nov	1105	5	shrub thicket	moist zone	Exposed	flat	fishing, grazing	Shrub		21
41	Poaceae	Cynodon	Cynodon dactylon	Pers.	sura		5	G	Chamo	Elgo,wozeka,mamush2	T4P3	5.78945	37.473	10_Nov	1105	5	shrub thicket	moist zone	Exposed	flat	fishing, grazing	Shrub		21
42	Fabaceae	Acacia	Acacia seyal				2	SH	Chamo	Elgo,wozeka,mamush2	T4P3	5.78945	37.473	10_Nov	1105	5	shrub thicket	moist zone	Exposed	flat	fishing, grazing	Shrub		21
43	Poaceae	Echinochloa	Echinochloa pyramidalis	Lam.) Hitch & Chase			7	G	Chamo	Elgo,wozeka, bole	T5P1	5.79093	37.4752	10_Nov	1107	80	wet meadew	innudated wet zone	Sheltered	flat	fishing, grazing	emergent
44	Cyperaceae	Cyperus	Cyperus articulatus				6	S	Chamo	Elgo,wozeka, bole	T5P2	5.79152	37.4749	10_Nov	1112	50	shrub thicket	Semi dry zone	Exposed	flat	fishing, grazing	Shrub
45	Poaceae	Echinochloa	Echinochloa pyramidalis	Lam.) Hitch & Chase			2	G	Chamo	Elgo,wozeka, bole	T5P2	5.79152	37.4749	10_Nov	1112	50	shrub thicket	Semi dry zone	Exposed	flat	fishing, grazing	Shrub
46	Fabaceae	Aeschynomene	Aeschynomene elaphroxylon		Tosho	thatching	2	T	Chamo	Elgo,wozeka, bole	T5P2	5.79152	37.4749	10_Nov	1112	50	shrub thicket	Semi dry zone	Exposed	flat	fishing, grazing	Shrub
47	Malvaceae	Hibiscus	Hibiscus crassinervious	A. Rich			2	SH	Chamo	Elgo,wozeka, bole	T5P2	5.79152	37.4749	10_Nov	1112	50	shrub thicket	Semi dry zone	Exposed	flat	fishing, grazing	Shrub
48	Poaceae	Cynodon	Cynodon dactylon	Pers.			6	G	Chamo	Elgo,wozeka, bole	T5P3	5.79196	37.4742	10_Nov	1105	0	shrub thicket	Semi dry zone	Exposed	flat	fishing, grazing	Shrub
49	Solanaceae	Solanum	Solanum incanum				2	SH	Chamo	Elgo,wozeka, bole	T5P3	5.79196	37.4742	10_Nov	1105	0	shrub thicket	Semi dry zone	Exposed	flat	fishing, grazing	Shrub
50	Cyperaceae	Cyperus	Cyperus articulatus				7	S	Chamo	Elgo,wozeka, bole	T6P1	5.79369	37.4637	10_Nov	1109	40	marsh	innudated wet zone	Exposed	flat	fishing, grazing	emergent
51	Poaceae	Echinochloa	Echinochloa pyramidalis	Lam.) Hitch & Chase			2	G	Chamo	Elgo,wozeka, bole	T6P1	5.79369	37.4637	10_Nov	1109	40	marsh	innudated wet zone	Exposed	flat	fishing, grazing	emergent
52	Potamogetonaceae	Potamogeton	Potamogeton pucillus				1		Chamo	Elgo,wozeka, bole	T6P1	5.79369	37.4637	10_Nov	1109	40	marsh	innudated wet zone	Exposed	flat	fishing, grazing	emergent
53	Poaceae	Cynodon	Cynodon dactylon	Pers.			7	G	Chamo	Elgo,wozeka, bole	T6P2	5.2937	37.4638	10_Nov	1106	10	wet meadew	innudated wet zone	Exposed	flat	fishing, grazing	emergent		24
54	Fabaceae	Acacia	Acacia seyal				6	T	Chamo	Elgo,wozeka, bole	T6P3	5.79371	37.4638	10_Nov	1111	0	shrub thicket	Semi dry zone	Exposed	flat	fishing, grazing	Shrub		24
55	Poaceae	Cynodon	Cynodon dactylon	Pers.			3	G	Chamo	Elgo,wozeka, bole	T6P3	5.79371	37.4638	10_Nov	1111	0	shrub thicket	Semi dry zone	Exposed	flat	fishing, grazing	Shrub		24
56	Asteraceae	Vernonia	Vernonia abyssinica				2	SH	Chamo	Elgo,wozeka, bole	T6P3	5.79371	37.4638	10_Nov	1111	0	shrub thicket	Semi dry zone	Exposed	flat	fishing, grazing	Shrub		24
57	Solanaceae	Solanum	Solanum incanum				3	SH	Chamo	Elgo,wozeka, bole	T6P3	5.79371	37.4638	10_Nov	1111	0	shrub thicket	Semi dry zone	Exposed	flat	fishing, grazing	Shrub		24
58	Malvaceae	Hibiscus	Hibiscus vitifolius	L.			3		Chamo	Elgo,wozeka, bole	T6P3	5.79371	37.4638	10_Nov	1111	0	shrub thicket	Semi dry zone	Exposed	flat	fishing, grazing	Shrub		24
59	Euphorbiaceae	Acalypha	Acalypha racemosa		Dandreta		2	SH	Chamo	Elgo,wozeka, bole	T6P3	5.79371	37.4638	10_Nov	1111	0	shrub thicket	Semi dry zone	Exposed	flat	fishing, grazing	Shrub		24
60	Vitaceae	Cayratia	Cayratia ibuensis	(Hook. F.) Suesseng.			1	C	Chamo	Elgo,wozeka, bole	T6P3	5.79371	37.4638	10_Nov	1111	0	shrub thicket	Semi dry zone	Exposed	flat	fishing, grazing	Shrub		24
61	Cyperaceae	Cyperus	Cyperus articulatus				7	S	Chamo	Elgo,wozeka, bole	T7P1	5.79694	37.4624	10_Nov	1114	20	wet meadew	innudated wet zone	Exposed	flat	fishing, grazing	emergent		24
62	Poaceae	Cynodon	Cyndon dactylon				7	G	Chamo	Elgo,wozeka, bole	T7P2	5.79696	37.4624	10_Nov	1114	10	wet meadew	innudated wet zone	Exposed	flat	fishing, grazing	emergent		24
63	Poaceae	Leptochloa	Leptochloa fusca	(L.) Kunth.			4	G	Abaya	Bilatte	T1P1	6.58415	37.9262	11_Nov	1180	80	marsh	innudated wet zone	Exposed	flat	irrigaion, cultivation	emergent
64	Cyperaceae	Cyperus	Cyperus laevigatus				5	S	Abaya	Bilatte	T1P1	6.58415	37.9262	11_Nov	1180	80	marsh	innudated wet zone	Exposed	flat	irrigaion, cultivation	emergent
65	Typhaceae	Typha	Typha angustifolia				6	Cattail	Abaya	Bilatte	T1P1	6.58415	37.9262	11_Nov	1180	80	marsh	innudated wet zone	Exposed	flat	irrigaion, cultivation	emergent
66	Pontederaceae	Eichhornia	Eichhornia crassipes				1	H	Abaya	Bilatte	T1P1	6.58415	37.9262	11_Nov	1180	80	marsh	innudated wet zone	Exposed	flat	irrigaion, cultivation	emergent
67	Poaceae	Leersia	Leersia hexandra		Aregash mata	fodder for hippo	2	G	Abaya	Bilatte	T1P1	6.58415	37.9262	11_Nov	1180	80	marsh	innudated wet zone	Exposed	flat	irrigaion, cultivation	emergent
68	Poaceae	Leersia	Leersia hexandra			fodder for hippo	6	G	Abaya	Bilatte	T1P2	6.58445	37.9262	11_Nov	1181	20	marsh	innudated wet zone	Exposed	flat	irrigaion, cultivation	emergent
69	Cyperaceae	Cyperus	Cyperus laevigatus				3	S	Abaya	Bilatte	T1P2	6.58445	37.9262	11_Nov	1181	20	marsh	innudated wet zone	Exposed	flat	irrigaion, cultivation	emergent
70	Poaceae	Leersia	Leersia hexandra				4	G	Abaya	Bilatte	T1P2	6.58445	37.9262	11_Nov	1181	20	marsh	innudated wet zone	Exposed	flat	irrigaion, cultivation	emergent
71	Poaceae	Enneapogon	Enneapogon desvauxii	P. Beauv.			6	G	Abaya	Bilatte	T1P3	6.58521	37.9265	11_Nov	1181	0	marsh	Semi dry zone	Exposed	flat	irrigaion, cultivation	emergent
72	Fabaceae	Acacia	Acacia seyal				4	T	Abaya	Bilatte	T1P3	6.58521	37.9265	11_Nov	1181	0	marsh	Semi dry zone	Exposed	flat	irrigaion, cultivation	emergent
73	Asteraceae	Geigera	Geiger alata	(Hochst & Steud.) Benth & Hook. F.	Dorsa qarchochuwa		2	H	Abaya	Bilatte	T1P3	6.58521	37.9265	11_Nov	1181	0	marsh	Semi dry zone	Exposed	flat	irrigaion, cultivation	emergent
74	Amaranthaceae	Achyranthus	Achyranthus aspera				2	H	Abaya	Bilatte	T1P3	6.58521	37.9265	11_Nov	1181	0	marsh	Semi dry zone	Exposed	flat	irrigaion, cultivation	emergent
76	Ascleppiadaceae	Leptadenia	Leptadenia arborea		harare mafakiya		2	SH	Abaya	Bilatte	T1P3	6.58521	37.9265	11_Nov	1181	0	marsh	Semi dry zone	Exposed	flat	irrigaion, cultivation	emergent
77	Asteraceae	Pulcaria	Pulcaria Schimperii	DC.			2		Abaya	Bilatte	T1P3	6.58521	37.9265	11_Nov	1181	0	marsh	Semi dry zone	Exposed	flat	irrigaion, cultivation	emergent
78	Typhaceae	Typha	Typha angustifolia		Fila		7	Cattail	Abaya	Bilatte	T2P1	6.58297	37.9294	11_Nov	1180	80	marsh	innudated wet zone	Exposed	flat	irrigaion, cultivation	emergent		28
79	Poaceae	Enneapogon	Enneapogon desvauxii	P. Beauv.			6	G	Abaya	Bilatte	T2P2	6.58293	37.9294	11_Nov	1178	40	wet meadew	innudated wet zone	Exposed	flat	irrigaion, cultivation	emergent		28
80	Poaceae	Leersia	Leersia hexandra				3	G	Abaya	Bilatte	T2P2	6.58293	37.9294	11_Nov	1178	40	wet meadew	innudated wet zone	Exposed	flat	irrigaion, cultivation	emergent		28
81	Pontederaceae	Eichhornia	Eichhornia crassipes			floating	6	H	Abaya	Bilatte	TP3	6.58296	37.9221	11_Nov	1182	10	wet meadew	innudated wet zone	Exposed	flat	irrigaion, cultivation	emergent		28
83	Poaceae	Enneapogon	Enneapogon desvauxii	P. Beauv.			4	G	Abaya	Bilatte	TP3	6.58296	37.9221	11_Nov	1182	10	wet meadew	innudated wet zone	Exposed	flat	irrigaion, cultivation	emergent		28
84	Cyperaceae	Cyperus	Cyperus laevigatus				2	S	Abaya	Bilatte	TP3	6.58296	37.9221	11_Nov	1182	10	wet meadew	innudated wet zone	Exposed	flat	irrigaion, cultivation	emergent		28
85	Araceae	Pistia	Pistia stratiotes				1	H	Abaya	Bilatte	TP3	6.58296	37.9221	11_Nov	1182	10	wet meadew	innudated wet zone	Exposed	flat	irrigaion, cultivation	emergent		28
86	Asteraceae	Eclipta	Eclipta prostrata	L.		Yellow flower	1	H	Abaya	Bilatte	T2P4	6.58349	37.9296	11_Nov	1178	0	shrub thicket	Semi dry zone	Exposed	flat	irrigaion, cultivation	Shrub		29
87	Asteraceae	Geigera	Geiger alata	(Hochst & Steud.) Benth & Hook. F.	Dorsa qarchochuwa		2	H	Abaya	Bilatte	T2P4	6.58349	37.9296	11_Nov	1178	0	shrub thicket	Semi dry zone	Exposed	flat	irrigaion, cultivation	Shrub		29
89	Asteraceae	Pluchea	Pluchea ovalis	(Pers)DC		Winged stem	1	H	Abaya	Bilatte	T2P4	6.58349	37.9296	11_Nov	1178	0	shrub thicket	Semi dry zone	Exposed	flat	irrigaion, cultivation	Shrub		29
91	Appocynaceae	Carissa	Carissa edulis				3	SH	Abaya	Bilatte	T2P4	6.58349	37.9296	11_Nov	1178	0	shrub thicket	Semi dry zone	Exposed	flat	irrigaion, cultivation	Shrub		29
92	Poaceae	Cynodon	Cynodon dactylon	Pers.	sura	creeping rhizome	7	G	Abaya	Bilatte	T3P1	6.58549	37.932	11_Nov	1181	10	wet meadew	innudated wet zone	Exposed	flat	irrigaion, cultivation	emergent		30
93	Cyperaceae	Cyperus	Cyperus distans				2	S	Abaya	Bilatte	T3P1	6.58549	37.932	11_Nov	1181	10	wet meadew	innudated wet zone	Exposed	flat	irrigaion, cultivation	emergent		30
94	Poaceae	Cynodon	Cynodon dactylon	Pers.	sura	creeping rhizome	7	G	Abaya	Bilatte	T3P2	6.58548	37.932	11_Nov	1184	5	wet meadew	innudated wet zone	Exposed	flat	irrigaion, cultivation	emergent		30
95	Cyperaceae	Cyperus	Cyperus laevigatus	(L.) C.B. Clarke			1	S	Abaya	Bilatte	T3P2	6.58548	37.932	11_Nov	1184	5	wet meadew	innudated wet zone	Exposed	flat	irrigaion, cultivation	emergent		30
96	Typhaceae	Typha	Typha angustifolia		Fila		7	Cattail	Abaya	Bilatte	T4P1	6.58209	37.935	11_Nov	1175	40	marsh	innudated wet zone	Exposed	flat	irrigaion, cultivation	emergent	4891-96	31
97	Poaceae	Echinochloa	Echinochloa pyramidalis	Lam.) Hitch & Chase		eragost, abundant	2	G	Abaya	Bilatte	T4P1	6.58209	37.935	11_Nov	1175	40	marsh	innudated wet zone	Exposed	flat	irrigaion, cultivation	emergent	4891-96	31
98	Cyperaceae	Cyperus	Cyperus alopecuroides		Ketema		7	S	Abaya	Bilatte	T4P2	6.58225	37.9351	11_Nov	1169	30	marsh	innudated wet zone	Exposed	flat	irrigaion, cultivation	emergent	4906-09	32
99	Poaceae	Echinochloa	Echinochloa pyramidalis	Lam.) Hitch & Chase		eragost, abundant	2	G	Abaya	Bilatte	T4P2	6.58225	37.9351	11_Nov	1169	30	marsh	innudated wet zone	Exposed	flat	irrigaion, cultivation	emergent	4906-09	32
100	Cyperaceae	Cyperus	Cyperus articulatus				7	S	Abaya	Bilatte	T4P3	6.58264	37.9353	11_Nov	1175	25	marsh	innudated wet zone	Exposed	flat	irrigaion, cultivation	emergent	4910-11	33
101	Poaceae	Echinochloa	Echinochloa pyramidalis	Lam.) Hitch & Chase			1	G	Abaya	Bilatte	T4P3	6.58264	37.9353	11_Nov	1175	25	marsh	innudated wet zone	Exposed	flat	irrigaion, cultivation	emergent	4910-11	33
102	Cyperaceae	Cyperus	Cyperus articulatus				4	S	Abaya	Bilatte	T4P4	6.5831	37.9354	11_Nov	1173	20	marsh	innudated wet zone	Exposed	flat	irrigaion, cultivation	emergent	4912-14	34
103	Poaceae	Echinochloa	Echinochloa pyramidalis	Lam.) Hitch & Chase			6	G	Abaya	Bilatte	T4P4	6.5831	37.9354	11_Nov	1173	20	marsh	innudated wet zone	Exposed	flat	irrigaion, cultivation	emergent	4912-14	34
104	Cyperaceae	Cyperus	Cyperus laevigatus				4	S	Abaya	Bilatte	T4P4	6.5831	37.9354	11_Nov	1173	20	marsh	innudated wet zone	Exposed	flat	irrigaion, cultivation	emergent	4912-14	34
105	Asteraceae	Xanthium	Xanthium strumarium		CHEGOGOT		5	SH	Abaya	Bilatte	T4P5	6.58336	37.9363	11_Nov	1173	0	marsh	innudated wet zone	Exposed	flat	irrigaion, cultivation	emergent	4917	35
106	Asteraceae	Geigera	Geiger alata	(Hochst & Steud.) Benth & Hook. F.	Dorsa qarchochuwa		2	H	Abaya	Bilatte	T4P5	6.58336	37.9363	11_Nov	1173	0	marsh	innudated wet zone	Exposed	flat	irrigaion, cultivation	emergent	4917	35
107	Poaceae	Cynodon	Cynodon dactylon	Pers.			5	G	Abaya	Bilatte	T4P5	6.58336	37.9363	11_Nov	1173	0	marsh	innudated wet zone	Exposed	flat	irrigaion, cultivation	emergent	4917	35
108	Cyperaceae	Cyperus	Cyperus articulatus				6	S	Abaya	Bilatte	T5P1	6.58168	37.9423	11_Nov	1178	10	wet meadew	innudated wet zone	Exposed	flat	irrigaion, cultivation	emergent
110	Poaceae	Cynodon	Cynodon dactylon	Pers.			2	G	Abaya	Bilatte	T5P1	6.58168	37.9423	11_Nov	1178	10	wet meadew	innudated wet zone	Exposed	flat	irrigaion, cultivation	emergent
111	Cyperaceae	Cyperus	Cyperus articulatus				6	S	Abaya	Bilatte	T5P2	6.58168	37.9423	11_Nov	1176	0	wet meadew	innudated wet zone	Exposed	flat	irrigaion, cultivation	emergent	4918-21	36
112	Poaceae	Cynodon	Cynodon dactylon	Pers.		Very small	3	G	Abaya	Bilatte	T5P2	6.58168	37.9423	11_Nov	1176	0	wet meadew	innudated wet zone	Exposed	flat	irrigaion, cultivation	emergent	4918-21	36
113	Typhaceae	Typha	Typha angustifolia		Fila		7	Cattail	Abaya	Bilatte	T6P1	6.62445	37.9376	11_Nov	1182	30	marsh	innudated wet zone	Exposed	flat	Flooding	emergent	4920-29	37
114	Poaceae	Echinochloa	Echinochloa pyramidalis	Lam.) Hitch & Chase			1	G	Abaya	Bilatte	T6P1	6.62445	37.9376	11_Nov	1182	30	marsh	innudated wet zone	Exposed	flat	Flooding	emergent	4920-29	37
115	Cyperaceae	Cyperus	Cyperus articulatus				7	S	Abaya	Bilatte	T6P2	6.62627	37.9375	11_Nov	1186	0	marsh	innudated wet zone	Exposed	flat	Flooding	emergent	4932-33	38
116	Typhaceae	Typha	Typha angustifolia		Fila		6	Cattail	Abaya	Bilatte	T1P1	6.64603	37.9203	12_Nov	1184	10	marsh	innudated wet zone	Exposed	flat	Flooding	emergent	4954-55	39
117	Fabaceae	Aeschynomene	Aeschynomene elaphroxylon				3		Abaya	Bilatte	T1P1	6.64603	37.9203	12_Nov	1184	10	marsh	innudated wet zone	Exposed	flat	Flooding	emergent	4954-55	39
118	Cyperaceae	Cyperus	Cyperus laevigatus		2	small	7	S	Abaya	Bilatte	T1P2	6.64603	37.9203	12_Nov	1182	0	marsh	innudated wet zone	Exposed	flat	Flooding	emergent	4951-53
119	Cyperaceae	Cyperus	Cyperus articulatus		1	long circular stem	3	S	Abaya	Bilatte	T2P1	6.63351	37.9133	12_Nov	1178	30	marsh	innudated wet zone	Exposed	flat	Flooding, grazing	emergent
120	Cyperaceae	Cyperus	Cyperus laevigatus		2		3	S	Abaya	Bilatte	T2P1	6.63351	37.9133	12_Nov	1178	30	marsh	innudated wet zone	Exposed	flat	Flooding, grazing	emergent
121	Typhaceae	Typha	Typha angustifolia				6	Cattail	Abaya	Bilatte	T2P1	6.63351	37.9133	12_Nov	1178	30	marsh	innudated wet zone	Exposed	flat	Flooding, grazing	emergent
122	Cyperaceae	Cyperus	Cyperus laevigatus		1		6	S	Abaya	Bilatte	T2P2	6.63351	37.9133	12_Nov	1178	10	marsh	innudated wet zone	Exposed	flat	Flooding, grazing	emergent	4963-65	40
123	Cyperaceae	Cyperus	Cyperus articulatus		2		4	S	Abaya	Bilatte	T2P2	6.63351	37.9133	12_Nov	1178	10	marsh	innudated wet zone	Exposed	flat	Flooding, grazing	emergent	4963-65	40
124	Cyperaceae	Cyperus	Cyperus laevigatus		2	small	7	S	Abaya	Bilatte	T2P3	6.634	37.9922	12_Nov	1177	5	marsh	innudated wet zone	Exposed	flat	Flooding, grazing	emergent	4966	41
125	Poaceae	Eragrostis	Eragrostis Japonica	(Thunb.) Trin			3	G	Abaya	Korga, hamasa river entry	T1P1	6.51014	37.8122	12_Nov	1175	70	swamp	innudated wet zone	Sheltered	flat	Flooding, grazing	emergent	4966-81
126	Moraceae	Ficus	Ficus sycomoras		shola		4	T	Abaya	Korga, hamasa river entry	T1P1	6.51014	37.8122	12_Nov	1175	70	swamp	innudated wet zone	Sheltered	flat	Flooding, grazing	emergent	4966-81
127	Poaceae	Cynodon	Cynodon dactylon	Pers.			6	G	Abaya	Korga, hamasa river entry	T1P1	6.51014	37.8122	12_Nov	1175	70	swamp	innudated wet zone	Sheltered	flat	Flooding, grazing	emergent	4966-81
128	Moraceae	Ficus	Ficus sycomoras		shola		6	T	Abaya	Korga, hamasa river entry	T1P2	6.51014	37.8122	12_Nov	1176	40	swamp	innudated wet zone	Sheltered	flat	Flooding, grazing	emergent	4969-71	42
129	Poaceae	Cynodon	Cynodon dactylon	Pers.			5	G	Abaya	Korga, hamasa river entry	T1P2	6.51014	37.8122	12_Nov	1176	40	swamp	innudated wet zone	Sheltered	flat	Flooding, grazing	emergent	4969-71	42
130	Poaceae	Echinochloa	Echinochloa pyramidalis	Lam.) Hitch & Chase			4	G	Abaya	Korga, hamasa river entry	T1P2	6.51014	37.8122	12_Nov	1176	40	swamp	innudated wet zone	Sheltered	flat	Flooding, grazing	emergent	4969-71	42
131	Fabaceae	Sesbannia	Sesbannia sesban	(L.) Merr			1		Abaya	Korga, hamasa river entry	T1P2	6.51014	37.8122	12_Nov	1176	40	swamp	innudated wet zone	Sheltered	flat	Flooding, grazing	emergent	4969-71	42
132	Convolvulaceae	Ipomoea	Ipomoea eriocarpa	R.Br.			1	C	Abaya	Korga, hamasa river entry	T1P2	6.51014	37.8122	12_Nov	1176	40	swamp	innudated wet zone	Sheltered	flat	Flooding, grazing	emergent	4969-71	42
133	Poaceae	Cynodon	Cynodon dactylon	Pers.			3	G	Abaya	Korga, hamasa river entry	T1P3	6.51077	37.8122	12_Nov	1173	10	swamp	innudated wet zone	Sheltered	flat	Flooding, grazing	emergent	4972-75	43
134	Fabaceae	Senna	Senna didymobotry	(Fressen)Irwin & Barneby			4	SH	Abaya	Korga, hamasa river entry	T1P3	6.51077	37.8122	12_Nov	1173	10	swamp	innudated wet zone	Sheltered	flat	Flooding, grazing	emergent	4972-75	43
136	Fabaceae	Sesbannia	Sesbannia sesban	(L.) Merr			1		Abaya	Korga, hamasa river entry	T1P3	6.51077	37.8122	12_Nov	1173	10	swamp	innudated wet zone	Sheltered	flat	Flooding, grazing	emergent	4972-75	43
137	Vitaceae	Cayratia	Cayratia ibuensis	(Hook. F.) Suesseng.		Herb climber	1	H	Abaya	Korga, hamasa river entry	T1P3	6.51077	37.8122	12_Nov	1173	10	swamp	innudated wet zone	Sheltered	flat	Flooding, grazing	emergent	4972-75	43
138	Fabaceae	Acacia	Acacia seyal				4	T	Abaya	Korga, hamasa river entry	T1P3	6.51077	37.8122	12_Nov	1173	10	swamp	innudated wet zone	Sheltered	flat	Flooding, grazing	emergent	4972-75	43
139	Moraceae	Ficus	Ficus sycomoras				4	T	Abaya	Korga, hamasa river entry	T1P3	6.51077	37.8122	12_Nov	1173	10	swamp	innudated wet zone	Sheltered	flat	Flooding, grazing	emergent	4972-75	43
140	Fabaceae	Aeschynomene	Aeschynomene elaphroxylon		SOKE		7	T	Abaya	Korga, hamasa river entry	T2P1	6.51276	37.8215	12_Nov	1170	70	swamp	innudated wet zone	Sheltered	flat	Flooding, grazing	emergent	4983-87	44
141	Poaceae	Leptochloa	Leptochloa fusca	(L.) Kunth.		BIG	1	G	Abaya	Korga, hamasa river entry	T2P1	6.51276	37.8215	12_Nov	1170	70	swamp	innudated wet zone	Sheltered	flat	Flooding, grazing	emergent	4983-87	44
142	Convolvulaceae	Ipomoea	Ipomoea eriocarpa	R.Br.		RED FLOWER	1	C	Abaya	Korga, hamasa river entry	T2P1	6.51276	37.8215	12_Nov	1170	70	swamp	innudated wet zone	Sheltered	flat	Flooding, grazing	emergent	4983-87	44
143	Poaceae	Eragrostis	Eragrostis Japonica	(Thunb.) Trin			5	G	Abaya	Korga, hamasa river entry	T2P2	6.51276	37.8215	12_Nov	1171	50	swamp	innudated wet zone	Sheltered	flat	Flooding, grazing	emergent	4988-94	44
144	Fabaceae	Aeschynomene	Aeschynomene elaphroxylon		SOKE		2	T	Abaya	Korga, hamasa river entry	T2P2	6.51276	37.8215	12_Nov	1171	50	swamp	innudated wet zone	Sheltered	flat	Flooding, grazing	emergent	4988-94	44
145	Convolvulaceae	Ipomoea	Ipomoea eriocarpa	R.Br.		RED FLOWER	1	H	Abaya	Korga, hamasa river entry	T2P2	6.51276	37.8215	12_Nov	1171	50	swamp	innudated wet zone	Sheltered	flat	Flooding, grazing	emergent	4988-94	44
146	Typhaceae	Typha	Typha angustifolia		Fila		4	Cattail	Abaya	Korga, hamasa river entry	T2P2	6.51276	37.8215	12_Nov	1171	50	swamp	innudated wet zone	Sheltered	flat	Flooding, grazing	emergent	4988-94	44
147	Moraceae	Ficus	Ficus sycomoras				6	T	Abaya	Korga, hamasa river entry	T2P3	6.51246	37.8264	12_Nov	1173	10	swamp	innudated wet zone	Sheltered	flat	Flooding, grazing	emergent	4995-98
148	Fabaceae	Aeschynomene	Aeschynomene elaphroxylon		SOKE		2	T	Abaya	Korga, hamasa river entry	T2P3	6.51246	37.8264	12_Nov	1173	10	swamp	innudated wet zone	Sheltered	flat	Flooding, grazing	emergent	4995-98
150	Typhaceae	Typha	Typha angustifolia				2	Cattail	Abaya	Korga, hamasa river entry	T2P3	6.51246	37.8264	12_Nov	1173	10	swamp	innudated wet zone	Sheltered	flat	Flooding, grazing	emergent	4995-98
151	Convolvulaceae	Ipomoea	Ipomoea eriocarpa	R.Br.		RED FLOWER	1	H	Abaya	Korga, hamasa river entry	T2P3	6.51246	37.8264	12_Nov	1173	10	swamp	innudated wet zone	Sheltered	flat	Flooding, grazing	emergent	4995-98
152	Fabaceae	Aeschynomene	Aeschynomene elaphroxylon		SOKE		7	T	Abaya	Korga, hamasa river entry	T3P1	6.51286	37.8076	12_Nov	1184	50	swamp	innudated wet zone	Sheltered	flat	Flooding, grazing	emergent	5005-09	46
153	Poaceae	Echinochloa	Echinochloa pyramidalis	Lam.) Hitch & Chase			1	G	Abaya	Korga, hamasa river entry	T3P1	6.51286	37.8076	12_Nov	1184	50	swamp	innudated wet zone	Sheltered	flat	Flooding, grazing	emergent	5005-09	46
154	Convolvulaceae	Ipomoea	Ipomoea eriocarpa	R.Br.			1	H	Abaya	Korga, hamasa river entry	T3P1	6.51286	37.8076	12_Nov	1184	50	swamp	innudated wet zone	Sheltered	flat	Flooding, grazing	emergent	5005-09	46
155	Poaceae	Echinochloa	Echinochloa pyramidalis	Lam.) Hitch & Chase			7	G	Abaya	Korga, hamasa river entry	T3P2	6.51269	37.8076	12_Nov	1175	40	swamp	innudated wet zone	Sheltered	flat	Flooding, grazing	emergent	5002-03	45
156	Cyperaceae	Cyperus	Cyperus dicrostachyus				1	S	Abaya	Korga, hamasa river entry	T3P2	6.51269	37.8076	12_Nov	1175	40	swamp	innudated wet zone	Sheltered	flat	Flooding, grazing	emergent	5002-03	45
157	Fabaceae	Senna	Sena didimobotrya				4	SH	Abaya	Korga, hamasa river entry	T3P3	6.51337	37.8079	12_Nov	1177	0	swamp	innudated wet zone	Sheltered	flat	Flooding, grazing	emergent	5017	47
158	Moraceae	Ficus	Ficus sycomoras				6	T	Abaya	Korga, hamasa river entry	T3P3	6.51337	37.8079	12_Nov	1177	0	swamp	innudated wet zone	Sheltered	flat	Flooding, grazing	emergent	5017	47
159	Poaceae	Cynodon	Cynodon dactylon	Pers.			3	G	Abaya	Korga, hamasa river entry	T3P3	6.51337	37.8079	12_Nov	1177	0	swamp	innudated wet zone	Sheltered	flat	Flooding, grazing	emergent	5017	47
160	Boraginaceae	Cordia	Cordia africana				3	T	Abaya	Korga, hamasa river entry	T3P3	6.51337	37.8079	12_Nov	1177	0	swamp	innudated wet zone	Sheltered	flat	Flooding, grazing	emergent	5017	47
161	Cyperaceae	Cyperus	Cyperus papyrus				5		Abaya	Shinkeko, natural ES1	P1	6.49948	37.7775	12_Nov	1196	20	marsh	innudated wet zone	Exposed	flat	cultivation	emergent	5019-21	48
162	Typhaceae	Typha	Typha angustifolia				5	Cattail	Abaya	Shinkeko, natural ES1	P1	6.49948	37.7775	12_Nov	1196	20	marsh	innudated wet zone	Exposed	flat	cultivation	emergent	5019-21	48
163	Poaceae	Eriochloa	Eriochloa fatmensis	(Hochest & Steud) Clayton			1	G	Abaya	Shinkeko, natural ES1	P1	6.49948	37.7775	12_Nov	1196	20	marsh	innudated wet zone	Exposed	flat	cultivation	emergent	5019-21	48
164	Asteraceae	Xanthium	Xanthium strumarium		CHEGOGOT		1	H	Abaya	Shinkeko, natural ES1	P1	6.49948	37.7775	12_Nov	1196	20	marsh	innudated wet zone	Exposed	flat	cultivation	emergent	5019-21	48
165	Convolvulaceae	Ipomoea	Ipomoea aquatica	forssk	chonya	prostrate herb	1	H	Abaya	Shinkeko, natural ES1	P1	6.49948	37.7775	12_Nov	1196	20	marsh	innudated wet zone	Exposed	flat	cultivation	emergent	5019-21	48
166	Fabaceae	Aeschynomene	Aeschynomene elaphroxylon				1	T	Abaya	Shinkeko, natural ES1	P1	6.49948	37.7775	12_Nov	1196	20	marsh	innudated wet zone	Exposed	flat	cultivation	emergent	5019-22	48
167	Musaceae	Musa	Musa ventricosum		muz		7	H	Abaya	Shinkeko, natural ES1	P2	6.5013	37.779	12_Nov	1177	0	agricu field	moist zone	Exposed	flat	cultivation			49
168	Solanaceae	Datura	Datura stramonium	L.			1	H	Abaya	Shinkeko, natural ES1	P2	6.5013	37.779	12_Nov	1177	0	agricu field	moist zone	Exposed	flat	cultivation			49
169	Scrophulariaceae	Buchnera	Buchnera hispida				1		Abaya	Shinkeko, natural ES1	P2	6.5013	37.779	12_Nov	1177	0	agricu field	moist zone	Exposed	flat	cultivation			49
170	Commelinaceae		Commelina diffusa				1	H	Abaya	Shinkeko, natural ES1	P2	6.5013	37.779	12_Nov	1177	0	agricu field	moist zone	Exposed	flat	cultivation			49
171	Amaranthaceae	Amaranthus	Amaranthus spinosa			Annual herb	1	H	Abaya	Shinkeko, natural ES1	P2	6.5013	37.779	12_Nov	1177	0	agricu field	moist zone	Exposed	flat	cultivation			49
172	Cyperaceae	Cyperus	Cyperus rotundus	L.		small	6	S	Abaya	Shinkeko, natural ES1	P3	6.50297	37.7802	12_Nov	1177	10	agricu field	innudated wet zone	Exposed	flat	cultivation	emergent	5036	50
173	Cyperaceae	Cyperus	Cyperus digitatus				1	S	Abaya	Shinkeko, natural ES1	P3	6.50297	37.7802	12_Nov	1177	10	agricu field	innudated wet zone	Exposed	flat	cultivation	emergent	5036	50
174	Poaceae	Cynodon	Cynodon dactylon	Pers.			4	G	Abaya	Shinkeko, natural ES1	P3	6.50297	37.7802	12_Nov	1177	10	agricu field	innudated wet zone	Exposed	flat	cultivation	emergent	5036	50
175	Asteraceae	Xanthium	Xanthium strumarium		CHEGOGOT		1	H	Abaya	Shinkeko, natural ES1	P3	6.50297	37.7802	12_Nov	1177	10	agricu field	innudated wet zone	Exposed	flat	cultivation	emergent	5036	50
176	Fabaceae	Aeschynomene	Aeschynomene elaphroxylon		SOKE		6	T	Abaya	Shinkeko, natural ES1	P4	6.50352	37.7815	12_Nov	1173	10	agricu field	innudated wet zone	Exposed	flat	cultivation	emergent	5037-42	51
177	Pontederaceae	Eichhornia	Eichhornia crassipes				3	H	Abaya	Shinkeko, natural ES1	P4	6.50352	37.7815	12_Nov	1173	10	agricu field	innudated wet zone	Exposed	flat	cultivation	emergent	5037-42	51
178	Poaceae	Echinochloa	Echinochloa pyramidalis	Lam.) Hitch & Chase			2	G	Abaya	Shinkeko, natural ES1	P4	6.50352	37.7815	12_Nov	1173	10	agricu field	innudated wet zone	Exposed	flat	cultivation	emergent	5037-42	51
179	Cyperaceae	Cyperus	Cyperus alopecuroides				5	S	Abaya	Shinkeko, natural ES2	P1	6.44361	37.7711	12_Nov	1191	5	agricu field	moist zone	Exposed	flat	cultivation	emergent	5057,44
180	Poaceae	Cynodon	Cynodon dactylon	Pers.			4	G	Abaya	Shinkeko, natural ES2	P1	6.44361	37.7711	12_Nov	1191	5	agricu field	moist zone	Exposed	flat	cultivation	emergent	5057,44
181	Solanaceae	Solanum	Solanum incanum				1	SH	Abaya	Shinkeko, natural ES2	P1	6.44361	37.7711	12_Nov	1191	5	agricu field	moist zone	Exposed	flat	cultivation	emergent	5057,44
182	Onagrnaceae	Ludwigia	Ludwigia stolonifera	(Guill & Perr.) Raven			4	H	Abaya	Shinkeko, natural ES2	P1	6.44361	37.7711	12_Nov	1191	5	agricu field	moist zone	Exposed	flat	cultivation	emergent	5057,44
183	Fabaceae	Aeschynomene	Aeschynomene elaphroxylon		SOKE		4	T	Abaya	Birbir	T1P1	6.42686	37.7702	13_Nov	1177	30	marsh	innudated wet zone	Exposed	flat	grazyig, drainage	emergent	5061-63	52
184	Cyperaceae	Cyperus	Cyperus articulatus				5	S	Abaya	Birbir	T1P1	6.42686	37.7702	13_Nov	1177	30	marsh	innudated wet zone	Exposed	flat	grazyig, drainage	emergent	5061-63	52
188	Agavaceae		Sisal				3		Abaya	Birbir	T1P2	6.42708	37.77	13_Nov	1179	0	marsh	moist zone	Exposed	flat	grazyig, drainage	emergent	5064-66
189	Amaranthaceae	Amaranthus	Amaranthus dubius				2		Abaya	Birbir	T1P2	6.42708	37.77	13_Nov	1179	0	marsh	moist zone	Exposed	flat	grazyig, drainage	emergent	5064-66
190	Euphorbiaceae	Acalypha	Acalypha racemosa		dandreta		2	SH	Abaya	Birbir	T1P2	6.42708	37.77	13_Nov	1179	0	marsh	moist zone	Exposed	flat	grazyig, drainage	emergent	5064-66
191	Acanthaceae	Hypoestes	Hypoestes forskaolii				1		Abaya	Birbir	T1P2	6.42708	37.77	13_Nov	1179	0	marsh	moist zone	Exposed	flat	grazyig, drainage	emergent	5064-66
192	Vitaceae	Cissus	Cissus quadrangularis	L.	Menenako(Zeisse)	cliber herb	1		Abaya	Birbir	T1P2	6.42708	37.77	13_Nov	1179	0	marsh	moist zone	Exposed	flat	grazyig, drainage	emergent	5064-66
193	Solanaceae	Solanum	Solanum incanum				1	SH	Abaya	Birbir	T1P2	6.42708	37.77	13_Nov	1179	0	marsh	moist zone	Exposed	flat	grazyig, drainage	emergent	5064-66
194	Moraceae	Ficus	Ficus sycomoras				3	T	Abaya	Yayke	T2P1	6.39586	37.783	13_Nov	1183	50	swamp	innudated wet zone	Sheltered	flat	grazyig, drainage	emergent	5067-69
195	Poaceae	Echinochloa	Echinochloa pyramidalis			terminal inflorescence	3	G	Abaya	Yayke	T2P1	6.39586	37.783	13_Nov	1183	50	swamp	innudated wet zone	Sheltered	flat	grazyig, drainage	emergent	5067-69
196	Fabaceae	Aeschynomene	Aeschynomene elaphroxylon		SOKE		6	T	Abaya	Yayke	T2P1	6.39586	37.783	13_Nov	1183	50	swamp	innudated wet zone	Sheltered	flat	grazyig, drainage	emergent	5067-69
197	Asteraceae	Pluchea	Pluchea ovalis	(Pers)DC		Winged stem	1	H	Abaya	Yayke	T2P1	6.39586	37.783	13_Nov	1183	50	swamp	innudated wet zone	Sheltered	flat	grazyig, drainage	emergent	5067-69
198	Tiliaceae	Grewia	Grewia ferruginea	Hochest.			2		Abaya	Yayke	T2P1	6.39586	37.783	13_Nov	1183	50	swamp	innudated wet zone	Sheltered	flat	grazyig, drainage	emergent	5067-69
199	Amaranthaceae	Achyranthus	Achyranthus aspera	L.			2	H	Abaya	Yayke	T2P2	6.39586	37.783	13_Nov	1185	20	swamp	innudated wet zone	Sheltered	flat	grazyig, drainage	emergent
200	Solanaceae	Solanum	Solanum incanum				2	SH	Abaya	Yayke	T2P2	6.39586	37.783	13_Nov	1185	20	swamp	innudated wet zone	Sheltered	flat	grazyig, drainage	emergent
201	Moraceae	Ficus	Ficus sycomoras		shola		6	T	Abaya	Yayke	T2P2	6.39586	37.783	13_Nov	1185	20	swamp	innudated wet zone	Sheltered	flat	grazyig, drainage	emergent
202	Asteraceae	Pluchea	Pluchea ovalis	(Pers)DC		Winged stem	2	H	Abaya	Yayke	T2P2	6.39586	37.783	13_Nov	1185	20	swamp	innudated wet zone	Sheltered	flat	grazyig, drainage	emergent
203	Poaceae	Echinochloa	Echinochloa pyramidalis		Kordodo*gamo		3	G	Abaya	Yayke	T2P2	6.39586	37.783	13_Nov	1185	20	swamp	innudated wet zone	Sheltered	flat	grazyig, drainage	emergent
205	Amaranthaceae	Amaranthus	Amaranthus dubius	Mart		Annual herb	3	H	Abaya	Yayke	T2P3	6.39568	37.7829	13_Nov	1190	0	shrub thicket	arid zone	Exposed	flat	grazyig, drainage	Shrub	5074-75	53
206	Asteraceae	Xanthium	Xanthium strumarium		CHEGOGOT		4	H	Abaya	Yayke	T2P3	6.39568	37.7829	13_Nov	1190	0	shrub thicket	arid zone	Exposed	flat	grazyig, drainage	Shrub	5074-75	53
207	Malvaceae	Gossypium	Gossypium barbadense		futuwa	cotton	5	SH	Abaya	Yayke	T2P3	6.39568	37.7829	13_Nov	1190	0	shrub thicket	arid zone	Exposed	flat	grazyig, drainage	Shrub	5074-75	53
208	Lamiaceae	Ajuga	Ajuga alba				1	H	Abaya	Yayke	T2P3	6.39568	37.7829	13_Nov	1190	0	shrub thicket	arid zone	Exposed	flat	grazyig, drainage	Shrub	5074-75	53
209	Amaranthaceae	Achyranthus	Achyranthus aspera	L.			1	H	Abaya	Yayke	T2P3	6.39568	37.7829	13_Nov	1190	0	shrub thicket	arid zone	Exposed	flat	grazyig, drainage	Shrub	5074-75	53
210	Poaceae	Zea	Zea mays		badala		4	H	Abaya	Yayke	T2P3	6.39568	37.7829	13_Nov	1190	0	shrub thicket	arid zone	Exposed	flat	grazyig, drainage	Shrub	5074-75	53
211	Euphorbiaceae	Acalypha	Acalypha racemosa		Kusamol	shrub	1		Abaya	Yayke	T2P3	6.39568	37.7829	13_Nov	1190	0	shrub thicket	arid zone	Exposed	flat	grazyig, drainage	Shrub	5074-75	53
212	Fabaceae	Aeschynomene	Aeschynomene elaphroxylon		SOKE		6	T	Abaya	Yayke	P1	6.39616	37.7825	13_Nov	1188	30	swamp	innudated wet zone	Sheltered	flat	grazyig, drainage	emergent
214	Typhaceae	Typha	Typha angustifolia				3	Cattail	Abaya	Yayke	P1	6.39616	37.7825	13_Nov	1188	30	swamp	innudated wet zone	Sheltered	flat	grazyig, drainage	emergent
215	Fabaceae	Aeschynomene	Aeschynomene elaphroxylon		SOKE		7	T	Abaya	Yayke	P2	6.39658	37.7825	13_Nov	1183	40	swamp	innudated wet zone	Sheltered	flat	grazyig, drainage	emergent	5078-82	54
216	Convolvulaceae	Ipomoea	Ipomoea aquatica				1	H	Abaya	Yayke	P2	6.39658	37.7825	13_Nov	1183	40	swamp	innudated wet zone	Sheltered	flat	grazyig, drainage	emergent	5078-82	54
217	Poaceae	Echinochloa	Echinochloa pyramidalis	Lam.) Hitch & Chase		ABUND	1	G	Abaya	Yayke	P2	6.39658	37.7825	13_Nov	1183	40	swamp	innudated wet zone	Sheltered	flat	grazyig, drainage	emergent	5078-82	54
218	Poaceae	Leptochloa	Leptochloa fusca	(L.) Kunth.		BIG	6	G	Abaya	Yayke	P3	6.39716	37.781	13_Nov	1183	20	swamp	innudated wet zone	Sheltered	flat	grazyig, drainage	emergent		55
219	Fabaceae	Senna	Sena didimobotrya				4	SH	Abaya	Yayke	P3	6.39716	37.781	13_Nov	1183	20	swamp	innudated wet zone	Sheltered	flat	grazyig, drainage	emergent		55
220	Asteraceae	Xanthium	Xanthium strumarium		CHEGOGOT		1	H	Abaya	Yayke	P3	6.39716	37.781	13_Nov	1183	20	swamp	innudated wet zone	Sheltered	flat	grazyig, drainage	emergent		55
221	Fabaceae	Aeschynomene	Aeschynomene elaphroxylon		SOKE		4	T	Abaya	Yayke	P3	6.39716	37.781	13_Nov	1183	20	swamp	innudated wet zone	Sheltered	flat	grazyig, drainage	emergent		55
222	Tiliaceae	Grewia	Grewia villosa		Loha (Gam)		2		Abaya	Yayke	P3	6.39716	37.781	13_Nov	1183	20	swamp	innudated wet zone	Sheltered	flat	grazyig, drainage	emergent		55
223	Typhaceae	Typha	Typha angustifolia			alah*gamo	7	Cattail	Abaya	Yayke	T1P1	6.39726	37.7792	13_Nov	1187	40	marsh	innudated wet zone	Sheltered	flat	Drainage	emergent	5083-85
224	Poaceae	Leersia	Leersia hexandra				1	G	Abaya	Yayke	T1P1	6.39726	37.7792	13_Nov	1187	40	marsh	innudated wet zone	Sheltered	flat	Drainage	emergent	5083-85
225	Convolvulaceae	Ipomoea	Ipomoea aquatica				1	H	Abaya	Yayke	T1P1	6.39726	37.7792	13_Nov	1187	40	marsh	innudated wet zone	Sheltered	flat	Drainage	emergent	5083-85
226	Poaceae	Echinochloa	Echinochloa pyramidalis	Lam.) Hitch & Chase			6	G	Abaya	Yayke	T1P2	6.39726	37.7792	13_Nov	1187	10	marsh	innudated wet zone	Sheltered	flat	Drainage	emergent	5083-85
227	Fabaceae	Aeschynomene	Aeschynomene elaphroxylon				5	T	Abaya	Yayke	T1P2	6.39726	37.7792	13_Nov	1187	10	marsh	innudated wet zone	Sheltered	flat	Drainage	emergent	5083-85
228	Asteraceae	Xanthium	Xanthium strumarium		CHEGOGOT		1	SH	Abaya	Yayke	T1P2	6.39726	37.7792	13_Nov	1187	10	marsh	innudated wet zone	Sheltered	flat	Drainage	emergent	5083-85
229	Convolvulaceae	Ipomoea	Ipomoea aquatica				1	H	Abaya	Yayke	T1P2	6.39726	37.7792	13_Nov	1187	10	marsh	innudated wet zone	Sheltered	flat	Drainage	emergent	5083-85
230	Poaceae	Echinochloa	Echinochloa pyramidalis	Lam.) Hitch & Chase		ABUND	1	G	Abaya	Yayke	T1P2	6.39726	37.7792	13_Nov	1187	10	marsh	innudated wet zone	Sheltered	flat	Drainage	emergent	5083-85
232	Euphorbiaceae	Acalypha	Acalypha racemosa		Kusamol	shrub	5	SH	Abaya	Yayke	T1P3	6.39726	37.7793	13_Nov	1188	0	shrub thicket	arid zone	Sheltered	flat	grazyig, drainage	Shrub	5086
233	Vitaceae	Cissus	Cissus quadrangularis			RECTANGULAR STEM	3	H	Abaya	Yayke	T1P3	6.39726	37.7793	13_Nov	1188	0	shrub thicket	arid zone	Sheltered	flat	grazyig, drainage	Shrub	5086
235	Poaceae	Sorghum	Sorghum verticilliflorum	(Steud.) Stapf.	Ficho *algae	Common,	7	G	Abaya	Mirab Abaya	T1P1	6.31314	37.8007	13_Nov	1181	50	wet meadew	innudated wet zone	Exposed	flat	Drainage	emergent	5093-97	56
237	Fabaceae	Acacia	Acacia seyal		odoruwa		6	T	Abaya	Mirab Abaya	T1P2	6.31314	37.8007	13_Nov	1181	0	shrub thicket	arid zone	sheltered	flat	grazing	Shrub	5093-97	56
238	Poaceae	Sorghum	Sorghum verticilliflorum	(Steud.) Stapf.	Ficho *algae		1	G	Abaya	Mirab Abaya	T1P2	6.31314	37.8007	13_Nov	1181	0	shrub thicket	arid zone	sheltered	flat	grazing	Shrub	5093-97	56
240	Poaceae	Cynodon	Cynodon dactylon	Pers.	sura		1	G	Abaya	Mirab Abaya	T1P2	6.31314	37.8007	13_Nov	1181	0	shrub thicket	arid zone	sheltered	flat	grazing	Shrub	5093-97	56
241	Solanaceae	Solanum	Solanum incanum				2	SH	Abaya	Mirab Abaya	T1P2	6.31314	37.8007	13_Nov	1181	0	shrub thicket	arid zone	sheltered	flat	grazing	Shrub	5093-97	56
242	Typhaceae	Typha	Typha angustifolia		Fila		6	Cattail	Abaya	Mirab Abaya	T2P1	6.31126	37.8006	13_Nov	1183	40	marsh	innudated wet zone	Sheltered	flat	grazing	emergent	5098-99	57
243	Fabaceae	Aeschynomene	Aeschynomene elaphroxylon		SOKE		3	T	Abaya	Mirab Abaya	T2P1	6.31126	37.8006	13_Nov	1183	40	marsh	innudated wet zone	Sheltered	flat	grazing	emergent	5098-99	57
244	Poaceae	Sorghum	Sorghum verticilliflorum	(Steud.) Stapf.	Ficho *algae	Common,white flo	3	G	Abaya	Mirab Abaya	T2P1	6.31126	37.8006	13_Nov	1183	40	marsh	innudated wet zone	Sheltered	flat	grazing	emergent	5098-99	57
245	Fabaceae	Acacia	Acacia seyal		odoruwa		1	T	Abaya	Mirab Abaya	T2P2	6.31126	37.8006	13_Nov	1183	0	marsh	innudated wet zone	Sheltered	flat	grazing	emergent	5098-99	57
246	Euphorbiaceae	Acalypha	Acalypha racemosa		Kusamol	shrub	2	SH	Abaya	Mirab Abaya	T2P2	6.31126	37.8006	13_Nov	1183	0	marsh	innudated wet zone	Sheltered	flat	grazing	emergent	5098-99	57
247	Poaceae	Cynodon	Cynodon dactylon	Pers.	sura		1	G	Abaya	Mirab Abaya	T2P2	6.31126	37.8006	13_Nov	1183	0	marsh	innudated wet zone	Sheltered	flat	grazing	emergent	5098-99	57
248	Celastraceae	Maytenus	Maytenus arbutisifolia			MEYALA	3	SH	Abaya	Mirab Abaya	T2P2	6.31126	37.8006	13_Nov	1183	0	marsh	innudated wet zone	Sheltered	flat	grazing	emergent	5098-99	57
249	Fabaceae	Aeschynomene	Aeschynomene elaphroxylon		SOKE		5	T	Abaya	Mirab Abaya	T3P1	6.30724	37.8012	13_Nov	1178	80	swamp	innudated wet zone	Sheltered	flat	grazing	emergent	5100-04	58
250	Typhaceae	Typha	Typha angustifolia				5	Cattail	Abaya	Mirab Abaya	T3P1	6.30724	37.8012	13_Nov	1178	80	swamp	innudated wet zone	Sheltered	flat	grazing	emergent	5100-04	58
251	Poaceae	Sorghum	Sorghum verticilliflorum	(Steud.) Stapf.	Ficho *algae		4	G	Abaya	Mirab Abaya	T3P1	6.30724	37.8012	13_Nov	1178	80	swamp	innudated wet zone	Sheltered	flat	grazing	emergent	5100-04	58
253	Fabaceae	Aeschynomene	Aeschynomene elaphroxylon		SOKE		3	T	Abaya	Mirab Abaya	T3P2	6.30724	37.8012	13_Nov	1178	40	swamp	innudated wet zone	Sheltered	flat	grazing	emergent	5100-04	58
254	Poaceae	Cynodon	Cynodon dactylon	Pers.	sura		2	G	Abaya	Mirab Abaya	T3P2	6.30724	37.8012	13_Nov	1178	40	swamp	innudated wet zone	Sheltered	flat	grazing	emergent	5100-04	58
255	Cyperaceae	Cyperus	Cyperus articulatus			BIG	1	S	Abaya	Mirab Abaya	T3P2	6.30724	37.8012	13_Nov	1178	40	swamp	innudated wet zone	Sheltered	flat	grazing	emergent	5100-04	58
256	Cyperaceae	Cyperus	Cyperus grandibulbosus	C.B. Clarke		small	3	S	Abaya	Mirab Abaya	T3P2	6.30724	37.8012	13_Nov	1178	40	swamp	innudated wet zone	Sheltered	flat	grazing	emergent	5100-04	58
257	Nympaceae	Nymphaea	Nymphaea nouchali	Burm. F. Var Caerulea (Sav.) Verda		floating	3	H	Abaya	Mirab Abaya	T3P2	6.30724	37.8012	13_Nov	1178	40	swamp	innudated wet zone	Sheltered	flat	grazing	emergent	5100-04	58
259	Euphorbiaceae	Acalypha	Acalypha racemosa		Kusamol	shrub	4	SH	Abaya	Mirab Abaya	T3P3	6.30724	37.8012	13_Nov	1178	0	shrub thicket	arid zone	Exposed	flat	grazing	Shrub
260	Fabaceae	Acacia	Acacia seyal				4	T	Abaya	Mirab Abaya	T3P3	6.30724	37.8012	13_Nov	1178	0	shrub thicket	arid zone	Exposed	flat	grazing	Shrub
261	Vitaceae	Cissus	Cissus quadrangularis	L.	Menenako(Zeisse)	stem 4 angled	1	H	Abaya	Mirab Abaya	T3P3	6.30724	37.8012	13_Nov	1178	0	shrub thicket	arid zone	Exposed	flat	grazing	Shrub
263	Poaceae	Cynodon	Cynodon dactylon	Pers.	sura		1	G	Abaya	Mirab Abaya	T3P3	6.30724	37.8012	13_Nov	1178	0	shrub thicket	arid zone	Exposed	flat	grazing	Shrub
264	Poaceae	Leptochloa	Leptochloa fusca	(L.) Kunth.		BIG	1	G	Abaya	Mirab Abaya	T3P3	6.30724	37.8012	13_Nov	1178	0	shrub thicket	arid zone	Exposed	flat	grazing	Shrub
265	Solanaceae	Solanum	Solanum incanum		buluwa		1	SH	Abaya	Mirab Abaya	T3P3	6.30724	37.8012	13_Nov	1178	0	shrub thicket	arid zone	Exposed	flat	grazing	Shrub
266	Fabaceae	Aeschynomene	Aeschynomene elaphroxylon				6	SH	Abaya	Alge	T1P1	6.27743	37.808	13_Nov	1182	60	swamp	innudated wet zone	Sheltered	flat	Fishing, cultivation	emergent	5117-25	59
267	Poaceae	Sorghum	Sorghum verticilliflorum	(Steud.) Stapf.	Ficho *algae		1	G	Abaya	Alge	T1P1	6.27743	37.808	13_Nov	1182	60	swamp	innudated wet zone	Sheltered	flat	Fishing, cultivation	emergent	5117-25	59
268	Cyperaceae	Cyperus	Cyperus articulatus				1	S	Abaya	Alge	T1P1	6.27743	37.808	13_Nov	1182	60	swamp	innudated wet zone	Sheltered	flat	Fishing, cultivation	emergent	5117-25	59
269	Typhaceae	Typha	Typha angustifolia		Fila		5	Cattail	Abaya	Alge	T1P1	6.27743	37.808	13_Nov	1182	60	swamp	innudated wet zone	Sheltered	flat	Fishing, cultivation	emergent	5117-25	59
270	Fabaceae	Aeschynomene	Aeschynomene elaphroxylon		2		2	SH	Abaya	Alge	T1P1	6.27743	37.808	13_Nov	1182	60	swamp	innudated wet zone	Sheltered	flat	Fishing, cultivation	emergent	5117-25	59
271	Cyperaceae	Cyperus	Cyperus articulatus				6	S	Abaya	Alge	T1P2	6.27743	37.808	13_Nov	1182	40	swamp	innudated wet zone	Sheltered	flat	Fishing, cultivation	emergent	5117-25	59
273	Fabaceae	Aeschynomene	Aeschynomene elaphroxylon		2		2	SH	Abaya	Alge	T1P2	6.27743	37.808	13_Nov	1182	40	swamp	innudated wet zone	Sheltered	flat	Fishing, cultivation	emergent	5117-25	59
274	Typhaceae	Typha	Typha angustifolia				2	Cattail	Abaya	Alge	T1P2	6.27743	37.808	13_Nov	1182	40	swamp	innudated wet zone	Sheltered	flat	Fishing, cultivation	emergent	5117-25	59
275	Poaceae	Cynodon	Cynodon dactylon	Pers.	sura		6	G	Abaya	Alge	T1P3	6.27724	37.8078	13_Nov	1183	25	swamp	innudated wet zone	Sheltered	flat	Fishing, cultivation	emergent		60
276	Cyperaceae	Cyperus	Cyperus articulatus				2	S	Abaya	Alge	T1P3	6.27724	37.8078	13_Nov	1183	25	swamp	innudated wet zone	Sheltered	flat	Fishing, cultivation	emergent		60
278	Poaceae	Echinochloa	Echinochloa haploclada		RED FLOWER		3	G	Abaya	Alge	T1P3	6.27724	37.8078	13_Nov	1183	25	swamp	innudated wet zone	Sheltered	flat	Fishing, cultivation	emergent		60
279	Fabaceae	Aeschynomene	Aeschynomene elaphroxylon		2		1	SH	Abaya	Alge	T1P3	6.27724	37.8078	13_Nov	1183	25	swamp	innudated wet zone	Sheltered	flat	Fishing, cultivation	emergent		60
281	Amaranthaceae	Amaranthus	Amaranthus hybridus				1	H	Abaya	Alge	T1P4	6.27699	37.8075	13_Nov	1178	0	agricu field	Semi dry zone	Sheltered	flat	Fishing, cultivation	emergent	5126-30	61
282	Moringaceae	Moringa	Moringa stenopetalia		halako		3	T	Abaya	Alge	T1P4	6.27699	37.8075	13_Nov	1178	0	agricu field	Semi dry zone	Sheltered	flat	Fishing, cultivation	emergent	5126-30	61
283	Poaceae	Echinochloa	Echinochloa colona	(L.) Link	SHARAFA		1	G	Abaya	Alge	T1P4	6.27699	37.8075	13_Nov	1178	0	agricu field	Semi dry zone	Sheltered	flat	Fishing, cultivation	emergent	5126-30	61
284	Euphorbiaceae	Recinus	Recinus communis		kobuwa		1	SH	Abaya	Alge	T1P4	6.27699	37.8075	13_Nov	1178	0	agricu field	Semi dry zone	Sheltered	flat	Fishing, cultivation	emergent	5126-30	61
285	Asteraceae	Guizotia	Guizotia scabra		bilate	Yellow flower	1	H	Abaya	Alge	T1P4	6.27699	37.8075	13_Nov	1178	0	agricu field	Semi dry zone	Sheltered	flat	Fishing, cultivation	emergent	5126-30	61
286	Solanaceae	Solanum	Solanum capiscum		timatim		1	H	Abaya	Alge	T1P4	6.27699	37.8075	13_Nov	1178	0	agricu field	Semi dry zone	Sheltered	flat	Fishing, cultivation	emergent	5126-30	61
287	Poaceae	Sorghum	Sorghum verticilliflorum	(Steud.) Stapf.	Ficho *algae		1	G	Abaya	Alge	T1P4	6.27699	37.8075	13_Nov	1178	0	agricu field	Semi dry zone	Sheltered	flat	Fishing, cultivation	emergent	5126-30	61
288	Poaceae	Panicum	Panicum trichocladum	K.Schum			1	G	Abaya	Alge	T1P4	6.27699	37.8075	13_Nov	1178	0	agricu field	Semi dry zone	Sheltered	flat	Fishing, cultivation	emergent	5126-30	61
289	Typhaceae	Typha	Typha angustifolia		FILLA		5	Cattail	Abaya	Alge	T2P1	6.27966	37.8059	13_Nov	1180	80	swamp	innudated wet zone	Exposed	flat	Fishing, cultivation	emergent		62
290	Poaceae	Sorghum	Sorghum verticilliflorum	(Steud.) Stapf.	Ficho *algae		4	G	Abaya	Alge	T2P1	6.27966	37.8059	13_Nov	1180	80	swamp	innudated wet zone	Exposed	flat	Fishing, cultivation	emergent		62
291	Fabaceae	Aeschynomene	Aeschynomene elaphroxylon		SOKE		3	T	Abaya	Alge	T2P1	6.27966	37.8059	13_Nov	1180	80	swamp	innudated wet zone	Exposed	flat	Fishing, cultivation	emergent		62
292	Cyperaceae	Cyperus	Cyperus alopecuroides		Dilla		1	S	Abaya	Alge	T2P1	6.27966	37.8059	13_Nov	1180	80	swamp	innudated wet zone	Exposed	flat	Fishing, cultivation	emergent		62
293	Pontederaceae	Eichhornia	Eichhornia crassipes				3	H	Abaya	Alge	T2P2	6.27966	37.8059	13_Nov	1180	60	swamp	innudated wet zone	Exposed	flat	Fishing, cultivation	emergent		62
294	Cyperaceae	Cyperus	Cyperus alopecuroides		DILLA		3	S	Abaya	Alge	T2P2	6.27966	37.8059	13_Nov	1180	60	swamp	innudated wet zone	Exposed	flat	Fishing, cultivation	emergent		62
295	Fabaceae	Aeschynomene	Aeschynomene elaphroxylon		SOKE		3	T	Abaya	Alge	T2P2	6.27966	37.8059	13_Nov	1180	60	swamp	innudated wet zone	Exposed	flat	Fishing, cultivation	emergent		62
296	Pontederaceae	Pistia	Pistia stratiotes				1	H	Abaya	Alge	T2P2	6.27966	37.8059	13_Nov	1180	60	swamp	innudated wet zone	Exposed	flat	Fishing, cultivation	emergent		62
298	Typhaceae	Typha	Typha angustifolia				5	Cattail	Abaya	Alge	T3P1	6.27962	37.8042	13_Nov	1183	50	swamp	innudated wet zone	Exposed	flat	Fishing, cultivation	emergent		63
299	Poaceae	Sorghum	Sorghum verticilliflorum	(Steud.) Stapf.	Ficho *algae		5	G	Abaya	Alge	T3P1	6.27962	37.8042	13_Nov	1183	50	swamp	innudated wet zone	Exposed	flat	Fishing, cultivation	emergent		63
300	Cyperaceae	Cyperus	Cyperus laevigatus				6	S	Abaya	Alge	T3P2	6.27962	37.8042	13_Nov	1183	30	swamp	innudated wet zone	Exposed	flat	Fishing, cultivation	emergent		63
301	Poaceae	Cynodon	Cynodon dactylon	Pers.	sura		5	G	Abaya	Alge	T3P2	6.27962	37.8042	13_Nov	1183	30	swamp	innudated wet zone	Exposed	flat	Fishing, cultivation	emergent		63
302	Typhaceae	Typha	Typha angustifolia		FILLA		5	Cattail	Abaya	Alge	T4P1	6.27962	37.8042	13_Nov	1183	50	swamp	innudated wet zone	Exposed	flat	Fishing, cultivation	emergent		63
303	Poaceae	Sorghum	Sorghum verticilliflorum	(Steud.) Stapf.	Ficho *algae		5	G	Abaya	Alge	T4P1	6.27962	37.8042	13_Nov	1183	50	swamp	innudated wet zone	Exposed	flat	Fishing, cultivation	emergent		63
304	Poaceae	Cynodon	Cynodon dactylon	Pers.	sura		2	G	Abaya	Alge	T4P2	6.27962	37.8042	13_Nov	1183	2O	swamp	innudated wet zone	Exposed	flat	Fishing, cultivation	emergent		63
305	Poaceae	Sorghum	Sorghum verticilliflorum	(Steud.) Stapf.	Ficho *algae		6	G	Abaya	Alge	T4P2	6.27962	37.8042	13_Nov	1183	20	swamp	innudated wet zone	Exposed	flat	Fishing, cultivation	emergent		63
306	Pontederaceae	Eichhornia	Eichhornia crassipes				4	H	Abaya	Alge	T4P2	6.27962	37.8042	13_Nov	1183	2O	swamp	innudated wet zone	Exposed	flat	Fishing, cultivation	emergent		63
307	Fabaceae	Aeschynomene	Aeschynomene elaphroxylon		SOKE		7	T	Abaya	Faragosa	T1P1	6.20277	37.7432	14_Nov	1183	60	swamp	innudated wet zone	Sheltered	flat	Drainage	emergent	5147-53
308	Poaceae	Leptochloa	Leptochloa fusca	(L.) Kunth.		BIG	1	G	Abaya	Faragosa	T1P1	6.20277	37.7432	14_Nov	1183	60	swamp	innudated wet zone	Sheltered	flat	Drainage	emergent	5147-53
309	Cyperaceae	Cyperus	Cyperus latifolia				5	s	Abaya	Faragosa	T1P2	6.20277	37.7432	14_Nov	1183	40	swamp	innudated wet zone	Sheltered	flat	Drainage	emergent	5147-53
310	Pontederaceae	Pistia	Pistia stratiotes				4	H	Abaya	Faragosa	T1P2	6.20277	37.7432	14_Nov	1183	40	swamp	innudated wet zone	Sheltered	flat	Drainage	emergent	5147-53
311	Poaceae	Cynodon	Cynodon dactylon	Pers.	sura		4	G	Abaya	Faragosa	T1P2	6.20277	37.7432	14_Nov	1183	40	swamp	innudated wet zone	Sheltered	flat	Drainage	emergent	5147-53
313	Poaceae	Cynodon	Cynodon dactylon	Pers.	sura		4	G	Abaya	Faragosa	T1P3	6.20277	37.7432	14_Nov	1183	10	swamp	innudated wet zone	Sheltered	flat	Drainage	emergent	5147-53
314	Balanitaceae	Balanites	Balanites aegyptica		Bedena		4	SH	Abaya	Faragosa	T1P3	6.20277	37.7432	14_Nov	1183	10	swamp	innudated wet zone	Sheltered	flat	Drainage	emergent	5147-53
315	Balanitaceae	Balanites	Balanites aegyptica		Bedena		7	SH	Abaya	Faragosa	T1P4	6.20277	37.7432	14_Nov	1183	0	shrub thicket	arid zone	Sheltered	flat	Drainage	Shrub	5147-53
316	Euphorbiaceae	Acalypha	Acalypha racemosa		Dndreta		1	SH	Abaya	Faragosa	T1P4	6.20277	37.7432	14_Nov	1183	0	shrub thicket	arid zone	Sheltered	flat	Drainage	Shrub	5147-53
317	Fabaceae	Aeschynomene	Aeschynomene elaphroxylon		SOKE		7	T	Abaya	Faragosa	T2P1	6.20419	37.7449	14_Nov	1179	50	swamp	innudated wet zone	Sheltered	flat	Drainage	emergent	5147-53
318	Fabaceae	Senna	Senna ruspolii	(Chiov.) Lock	2		1	SH	Abaya	Faragosa	T2P1	6.20419	37.7449	14_Nov	1179	50	swamp	innudated wet zone	Sheltered	flat	Drainage	emergent	5147-53
319	Poaceae	Cynodon	Cynodon dactylon	Pers.	sura		7	G	Abaya	Faragosa	T2P2	6.20419	37.7449	14_Nov	1179	20	swamp	innudated wet zone	Sheltered	flat	Drainage	Floating, submergent	5147-53
320	Pontederaceae	Pistia	Pistia stratiotes				1	H	Abaya	Faragosa	T2P2	6.20419	37.7449	14_Nov	1179	20	swamp	innudated wet zone	Sheltered	flat	Drainage	Floating, submergent	5147-53
321	Fabaceae	Aeschynomene	Aeschynomene elaphroxylon		SOKE		7	T	Abaya	Fura	T1P1	6.16901	37.7029	14_Nov	1184	50	swamp	innudated wet zone	Exposed	flat	grazing	emergent	5154-57	64
323	Fabaceae	Aeschynomene	Aeschynomene elaphroxylon				3	T	Abaya	Fura	T1P2	6.16901	37.7029	14_Nov	1184	20	swamp	innudated wet zone	Exposed	flat	grazing	emergent	5154-57	64
324	Pontederaceae	Eichhornia	Eichhornia crassipes				4	H	Abaya	Fura	T1P2	6.16901	37.7029	14_Nov	1184	20	swamp	innudated wet zone	Exposed	flat	grazing	emergent	5154-57	64
325	Cyperaceae	Cyperus	Cyperus latifolia				3	S	Abaya	Fura	T1P2	6.16901	37.7029	14_Nov	1184	20	swamp	innudated wet zone	Exposed	flat	grazing	emergent	5154-57	64
326	Pontederaceae	Pistia	Pistia stratiotes				1	H	Abaya	Fura	T1P2	6.16901	37.7029	14_Nov	1184	20	swamp	innudated wet zone	Exposed	flat	grazing	emergent	5154-57	64
328	Balanitaceae	Balanites	Balanites aegyptica		Bedena		6	SH	Abaya	Fura	T1P3	6.16901	37.7029	14_Nov	1184	0	shrub thicket	Semi dry zone	Exposed	flat	grazing	Shrub	5154-57	64
329	Euphorbiaceae	Acalypha	Acalypha racemosa		DANDRETA		5	SH	Abaya	Fura	T1P3	6.16901	37.7029	14_Nov	1184	0	shrub thicket	Semi dry zone	Exposed	flat	grazing	Shrub	5154-57	64
330	Euphorbiaceae	Recinus	Recinus communis		kobuwa		1	SH	Abaya	Fura	T1P3	6.16901	37.7029	14_Nov	1184	0	shrub thicket	Semi dry zone	Exposed	flat	grazing	Shrub	5154-57	64
331	Solanaceae	Solanum	Solanum incanum		buluwa		1	SH	Abaya	Fura	T1P3	6.16901	37.7029	14_Nov	1184	0	shrub thicket	Semi dry zone	Exposed	flat	grazing	Shrub	5154-57	64
332	Poaceae	Panicum	Panicum repens		LASHO		4	G	Abaya	Omo lante	T1P1	6.1619	37.6709	14_Nov	1184	80	marsh	innudated wet zone	Exposed	flat	tree clearing	emergent	5158-59	65
333	Cyperaceae	Cyperus	Cyperus papyrus				6		Abaya	Omo lante	T1P1	6.1619	37.6709	14_Nov	1184	80	marsh	innudated wet zone	Exposed	flat	tree clearing	emergent	5158-59	65
334	Cyperaceae	Shoenoplectus	Shoenoplectus confusus				2	S	Abaya	Omo lante	T1P2	6.1619	37.6709	14_Nov	1184	40	marsh	innudated wet zone	Exposed	flat	tree clearing	emergent	5158-59	65
335	Cyperaceae	Cyperus	Cyperus pectinatus	Vahl.	small common		6	S	Abaya	Omo lante	T1P2	6.1619	37.6709	14_Nov	1184	40	marsh	innudated wet zone	Exposed	flat	tree clearing	emergent	5158-59	65
337	Poaceae	Cynodon	Cynodon dactylon	Pers.	sura		3	G	Abaya	Omo lante	T1P2	6.1619	37.6709	14_Nov	1184	40	marsh	innudated wet zone	Exposed	flat	tree clearing	emergent	5158-59	65
339	Solanaceae	Solanum	Solanum incanum		buluwa		2	SH	Abaya	Omo lante	T1P3	6.1619	37.6709	14_Nov	1184	0	agricu field	Semi dry zone	Exposed	flat	cultivation		5158-59	65
340	Boraginaceae	Cordia	Cordia africana		Mokota		4	T	Abaya	Omo lante	T1P3	6.1619	37.6709	14_Nov	1184	0	agricu field	Semi dry zone	Exposed	flat	cultivation		5158-59	65
341	Anacardiaceae	Mangifera	Mangifera indica		mango		4	T	Abaya	Omo lante	T1P3	6.1619	37.6709	14_Nov	1184	0	agricu field	Semi dry zone	Exposed	flat	cultivation		5158-59	65
342	Typhaceae	Typha	Typha angustifolia		ALA		7	Cattail	Abaya	Chano-mille	T1P1	6.11295	37.6166	14_Nov	1182	50	marsh	innudated wet zone	Exposed	flat	grazing	emergent	5160-67	66
344	Pontederaceae	Pistia	Pistia stratiotes				3	H	Abaya	Chano-mille	T1P2	6.11295	37.6166	14_Nov	1182	5	marsh	Semi dry zone	Exposed	flat	grazing	emergent	5160-67	66
345	Balanitaceae	Balanites	Balanites aegyptica		Bedena		4	SH	Abaya	Chano-mille	T1P2	6.11295	37.6166	14_Nov	1182	5	marsh	innudated wet zone	Exposed	flat	grazing	emergent	5160-67	66
346	Poaceae	Cynodon	Cynodon dactylon	Pers.	sura		5	G	Abaya	Chano-mille	T1P2	6.11295	37.6166	14_Nov	1182	5	marsh	Semi dry zone	Exposed	flat	grazing	emergent	5160-67	66
347	Pontederaceae	Eichhornia	Eichhornia crassipes				1	H	Abaya	Chano-mille	T1P2	6.11295	37.6166	14_Nov	1182	5	marsh	innudated wet zone	Exposed	flat	grazing	emergent	5160-67	66
348	Typhaceae	Typha	Typha angustifolia		FILLA		5	Cattail	Abaya	Chano-mille	T2P1	6.11133	37.6152	14_Nov	1183	60	swamp	innudated wet zone	Exposed	flat	grazing	emergent		67
349	Fabaceae	Aeschynomene	Aeschynomene elaphroxylon		SOKE		6	T	Abaya	Chano-mille	T2P1	6.11133	37.6152	14_Nov	1183	60	swamp	innudated wet zone	Exposed	flat	grazing	emergent		67
350	Cyperaceae	Cyperus	Cyperus latifolia				5	S	Abaya	Chano-mille	T2P2	6.11133	37.6152	14_Nov	1183	20	swamp	innudated wet zone	Exposed	flat	grazing	emergent		67
351	Pontederaceae	Eichhornia	Eichhornia crassipes				5	H	Abaya	Chano-mille	T2P2	6.11133	37.6152	14_Nov	1183	20	swamp	innudated wet zone	Exposed	flat	grazing	emergent		67
352	Pontederaceae	Pistia	Pistia stratiotes				3	H	Abaya	Chano-mille	T2P2	6.11133	37.6152	14_Nov	1183	20	swamp	innudated wet zone	Exposed	flat	grazing	emergent		67
353	Fabaceae	Aeschynomene	Aeschynomene elaphroxylon		SOKE		5	T	Abaya	Crocodile ranch	T1P1	6.02774	37.6006	18_Nov	1178	100	swamp	innudated wet zone	Exposed	flat	Fishing	emergent	5507-13	105
354	Typhaceae	Typha	Typha angustifolia		FILLA		4	Cattail	Abaya	Crocodile ranch	T1P1	6.02774	37.6006	18_Nov	1178	100	swamp	innudated wet zone	Exposed	flat	Fishing	emergent	5507-13	105
355	Poaceae	Leptochloa	Leptochloa fusca	(L.) Kunth.		BIG	2	G	Abaya	Crocodile ranch	T1P1	6.02774	37.6006	18_Nov	1178	100	swamp	innudated wet zone	Exposed	flat	Fishing	emergent	5507-13	105
357	Potamogetonaceae	Potamogeton	Potamogeton pucillus				2		Abaya	Crocodile ranch	T1P1	6.02774	37.6006	18_Nov	1178	100	swamp	innudated wet zone	Exposed	flat	Fishing	emergent	5507-13	105
358	Pontederaceae	Eichhornia	Eichhornia crassipes	(Mart.) Solm in A.DC.			6		Abaya	Crocodile ranch	T1P2	6.02774	37.6006	18_Nov	1178	40	swamp	innudated wet zone	Exposed	flat	Fishing	emergent	5507-13	105
359	Araceae	Pistia	Pistia stratiotes				2		Abaya	Crocodile ranch	T1P2	6.02774	37.6006	18_Nov	1178	40	swamp	innudated wet zone	Exposed	flat	Fishing	emergent	5507-13	105
361	Poaceae	Cynodon	Cynodon dactylon	Pers.	sura		1	G	Abaya	Crocodile ranch	T1P2	6.02774	37.6006	18_Nov	1178	40	swamp	innudated wet zone	Exposed	flat	Fishing	emergent	5507-13	105
362	Poaceae	Leptochloa	Leptochloa fusca	(L.) Kunth.		BIG	1	G	Abaya	Crocodile ranch	T1P2	6.02774	37.6006	18_Nov	1178	40	swamp	innudated wet zone	Exposed	flat	Fishing	emergent	5507-13	105
363	Cyperaceae	Cyperus	Cyperus articulatus			BIG	1	S	Abaya	Crocodile ranch	T1P2	6.02774	37.6006	18_Nov	1178	40	swamp	innudated wet zone	Exposed	flat	Fishing	emergent	5507-13	105
364	Nymphaceae	Nymphaea	Nymphaea lotus				3		Abaya	Crocodile ranch	T1P2	6.02774	37.6006	18_Nov	1178	40	swamp	innudated wet zone	Exposed	flat	Fishing	emergent	5507-13	105
365	Potamogetonaceae	Potamogeton	Potamogeton pucillus			submerged	1		Abaya	Crocodile ranch	T1P2	6.02774	37.6006	18_Nov	1178	40	swamp	innudated wet zone	Exposed	flat	Fishing	emergent	5507-13	105
366	Cyperaceae	Cyperus	Cyperus latifolia				1	S	Abaya	Crocodile ranch	T1P2	6.02774	37.6006	18_Nov	1178	40	swamp	innudated wet zone	Exposed	flat	Fishing	emergent	5507-13	105
367	Fabaceae	Aeschynomene	Aeschynomene elaphroxylon		SOKE		5	T	Abaya	Crocodile ranch	T2P1	6.02327	37.601	18_Nov	1175	150	swamp	innudated wet zone	Exposed	flat	Fishing	emergent	5512-25	106
369	Pontederaceae	Eichhornia	Eichhornia crassipes	(Mart.) Solm in A.DC.			2		Abaya	Crocodile ranch	T2P1	6.02327	37.601	18_Nov	1175	150	swamp	innudated wet zone	Exposed	flat	Fishing	emergent	5512-25	106
370	Araceae	Pistia	Pistia stratiotes				2		Abaya	Crocodile ranch	T2P1	6.02327	37.601	18_Nov	1175	150	swamp	innudated wet zone	Exposed	flat	Fishing	emergent	5512-25	106
371	Cyperaceae	Cyperus	Cyperus articulatus			BIG	1	S	Abaya	Crocodile ranch	T2P1	6.02327	37.601	18_Nov	1175	150	swamp	innudated wet zone	Exposed	flat	Fishing	emergent	5512-25	106
372	Poaceae	Leptochloa	Leptochloa fusca	(L.) Kunth.		BIG	2	G	Abaya	Crocodile ranch	T2P1	6.02327	37.601	18_Nov	1175	150	swamp	innudated wet zone	Exposed	flat	Fishing	emergent	5512-25	106
373	Cyperaceae	Cyperus	Cyperus latifolia				1	S	Abaya	Crocodile ranch	T2P1	6.02327	37.601	18_Nov	1175	150	swamp	innudated wet zone	Exposed	flat	Fishing	emergent	5512-25
374	Typhaceae	Typha	Typha angustifolia		FILLA		4	Cattail	Abaya	Crocodile ranch	T2P1	6.02327	37.601	18_Nov	1175	150	swamp	innudated wet zone	Exposed	flat	Fishing	emergent	5512-25	106
377	Fabaceae	Sesbanniya	Sesbanniya sesban		SHArshanto	LONG POD	2	T	Abaya	Crocodile ranch	T2P2	6.02335	37.6007	18_Nov	1174	120	swamp	innudated wet zone	Exposed	flat	Fishing	emergent	5525-30	106
378	Pontederaceae	Eichhornia	Eichhornia crassipes	(Mart.) Solm in A.DC.			1	H	Abaya	Crocodile ranch	T2P2	6.02335	37.6007	18_Nov	1174	120	swamp	innudated wet zone	Exposed	flat	Fishing	emergent	5525-30	106
379	Araceae	Pistia	Pistia stratiotes				1	H	Abaya	Crocodile ranch	T2P2	6.02335	37.6007	18_Nov	1174	120	swamp	innudated wet zone	Exposed	flat	Fishing	emergent	5525-30	106
380	Convolvulaceae	Ipomoea	Ipomoea aquatica				1	H	Abaya	Crocodile ranch	T2P2	6.02335	37.6007	18_Nov	1174	120	swamp	innudated wet zone	Exposed	flat	Fishing	emergent	5525-30	106
381	Asteraceae	Eclipta	Eclipta prostrata	L.		Yellow flower	1	H	Abaya	Crocodile ranch	T2P2	6.02335	37.6007	18_Nov	1174	120	swamp	innudated wet zone	Exposed	flat	Fishing	emergent	5525-30	106
382	Fabaceae	Aeschynomene	Aeschynomene elaphroxylon		SOKE		4	T	Abaya	Crocodile ranch	T2P2	6.02335	37.6007	18_Nov	1174	120	swamp	innudated wet zone	Exposed	flat	Fishing	emergent	5525-30	106
383	Pontederaceae	Eichhornia	Eichhornia crassipes	(Mart.) Solm in A.DC.			4	H	Abaya	Crocodile ranch	T2P3	6.02352	37.6	18_Nov	1172	80	swamp	innudated wet zone	Exposed	flat	Fishing	emergent		107
384	Araceae	Pistia	Pistia stratiotes				3	H	Abaya	Crocodile ranch	T2P3	6.02352	37.6	18_Nov	1172	80	swamp	innudated wet zone	Exposed	flat	Fishing	emergent		107
385	Cyperaceae	Cyperus	Cyperus articulatus		2	BIG	2	S	Abaya	Crocodile ranch	T2P3	6.02352	37.6	18_Nov	1172	80	swamp	innudated wet zone	Exposed	flat	Fishing	emergent		107
386	Cyperaceae	Cyperus	Cyperus latifolia				1	S	Abaya	Crocodile ranch	T2P3	6.02352	37.6	18_Nov	1172	80	swamp	innudated wet zone	Exposed	flat	Fishing	emergent		107
387	Potamogetonaceae	Potamogeton	Potamogeton pucillus			submerged	1		Abaya	Crocodile ranch	T2P3	6.02352	37.6	18_Nov	1172	80	swamp	innudated wet zone	Exposed	flat	Fishing	emergent		107
389	Poaceae	Leptochloa	Leptochloa fusca	(L.) Kunth.		BIG	3	G	Abaya	Crocodile ranch	T2P3	6.02352	37.6	18_Nov	1172	80	swamp	innudated wet zone	Exposed	flat	Fishing	emergent		107
390	NYMPACEAE	Nymphaea	Nymphaea lotus				3	H	Abaya	Crocodile ranch	T2P3	6.02352	37.6	18_Nov	1172	80	swamp	innudated wet zone	Exposed	flat	Fishing	emergent		107
391	Fabaceae	Aeschynomene	Aeschynomene elaphroxylon		SOKE		6	T	Abaya	Ayer menged	T1P1	6.05771	37.6072	19_Nov	1177	120	swamp	innudated wet zone	Exposed	flat	Fishing	emergent	5536-43
392	Poaceae	Leptochloa	Leptochloa fusca	(L.) Kunth.		BIG	3	G	Abaya	Ayer menged	T1P1	6.05771	37.6072	19_Nov	1177	120	swamp	innudated wet zone	Exposed	flat	Fishing	emergent	5536-43
393	Pontederaceae	Eichhornia	Eichhornia crassipes	(Mart.) Solm in A.DC.			1	H	Abaya	Ayer menged	T1P1	6.05771	37.6072	19_Nov	1177	120	swamp	innudated wet zone	Exposed	flat	Fishing	emergent	5536-43
394	Araceae	Pistia	Pistia stratiotes				1	H	Abaya	Ayer menged	T1P1	6.05771	37.6072	19_Nov	1177	120	swamp	innudated wet zone	Exposed	flat	Fishing	emergent	5536-43
396	Poaceae	Leptochloa	Leptochloa fusca	(L.) Kunth.		BIG	3	G	Abaya	Ayer menged	T1P2	6.05771	37.6072	19_Nov	1178	40	swamp	innudated wet zone	Exposed	flat	Fishing	emergent	5536-43
398	Poaceae	Cynodon	Cynodon dactylon	Pers.	sura		4	G	Abaya	Ayer menged	T1P2	6.05771	37.6072	19_Nov	1178	40	swamp	innudated wet zone	Exposed	flat	Fishing	emergent	5536-43
399	Cyperaceae	Cyperus	Cyperus latifolia				1	S	Abaya	Ayer menged	T1P2	6.05771	37.6072	19_Nov	1178	40	swamp	innudated wet zone	Exposed	flat	Fishing	emergent	5536-43
400	Cyperaceae	Cyperus	Cyperus articulatus		2	BIG	3	S	Abaya	Ayer menged	T1P2	6.05771	37.6072	19_Nov	1178	40	swamp	innudated wet zone	Exposed	flat	Fishing	emergent	5536-43
401	Solanaceae	solanum	Solanum incanum		buluwa		4	SH	Abaya	Ayer menged	T1P3	6.05771	37.6072	19_Nov	1178	0	SHrub	dry zone	Exposed	flat	Fishing	Shrub	5536-43	108
402	Euphorbiaceae	Acalypha	Acalypha racemosa		dandreta		3	SH	Abaya	Ayer menged	T1P3	6.05771	37.6072	19_Nov	1178	0	SHrub	dry zone	Exposed	flat	Fishing	Shrub	5536-43	108
403	Fabaceae	Acacia	Acacia tortilis				3	SH	Abaya	Ayer menged	T1P3	6.05771	37.6072	19_Nov	1178	0	SHrub	dry zone	Exposed	flat	Fishing	Shrub	5536-43	108
404	Amaranthaceae	Achyranthus	Achyranthus aspera	L.			2	H	Abaya	Ayer menged	T1P3	6.05771	37.6072	19_Nov	1178	0	SHrub	dry zone	Exposed	flat	Fishing	Shrub	5536-43	108
405	Poaceae	Cynodon	Cynodon dactylon	Pers.	sura		2	G	Abaya	Ayer menged	T1P3	6.05771	37.6072	19_Nov	1178	0	SHrub	dry zone	Exposed	flat	Fishing	Shrub	5536-43	108
406	Fabaceae	Aeschynomene	Aeschynomene elaphroxylon		SOKE		7	T	Abaya	Ayer menged	T2P1	6.05853	37.6066	19_Nov	1178	90	swamp	innudated wet zone	Exposed	flat	Fishing	emergent		109
407	Pontederaceae	Eichhornia	Eichhornia crassipes	(Mart.) Solm in A.DC.			1	H	Abaya	Ayer menged	T2P1	6.05853	37.6066	19_Nov	1178	90	swamp	innudated wet zone	Exposed	flat	Fishing	emergent		109
408	Araceae	Pistia	Pistia stratiotes				1	H	Abaya	Ayer menged	T2P1	6.05853	37.6066	19_Nov	1178	90	swamp	innudated wet zone	Exposed	flat	Fishing	emergent		109
409	Poaceae	Leptochloa	Leptochloa fusca	(L.) Kunth.		BIG	4	G	Abaya	Ayer menged	T2P2	6.05853	37.6066	19_Nov	1178	20	swamp	innudated wet zone	Exposed	flat	Fishing	emergent		109
411	Poaceae	Cynodon	Cynodon dactylon	Pers.	sura		2	G	Abaya	Ayer menged	T2P2	6.05853	37.6066	19_Nov	1178	20	swamp	innudated wet zone	Exposed	flat	Fishing	emergent		109
412	Cyperaceae	Cyperus	Cyperus latifolia				1	S	Abaya	Ayer menged	T2P2	6.05853	37.6066	19_Nov	1178	20	swamp	innudated wet zone	Exposed	flat	Fishing	emergent		109
413	Cyperaceae	Cyperus	Cyperus articulatus		2	BIG	3	S	Abaya	Ayer menged	T2P2	6.05853	37.6066	19_Nov	1178	20	swamp	innudated wet zone	Exposed	flat	Fishing	emergent		109
415	Pontederaceae	Eichhornia	Eichhornia crassipes	(Mart.) Solm in A.DC.			1	H	Abaya	Ayer menged	T2P2	6.05853	37.6066	19_Nov	1178	20	swamp	innudated wet zone	Exposed	flat	Fishing	emergent		109
416	Fabaceae	Aeschynomene	Aeschynomene elaphroxylon		SOKE		6	T	Abaya	Chano-mille	T1P1	6.10464	37.6135	30_Nov	1176	40	swamp	innudated wet zone	Sheltered	flat	grazing and burning	emergent		116
417	Cyperaceae	Cyperus	Cyperus subumbellatus	K`u`k			4	sedge	Abaya	Chano-mille	T1P1	6.10464	37.6135	30_Nov	1176	40	swamp	innudated wet zone	Sheltered	flat	grazing and burning	emergent		116
418	Cyperaceae	Cyperus	Cyperus articulatus				3	sedge	Abaya	Chano-mille	T1P1	6.10464	37.6135	30_Nov	1176	40	swamp	innudated wet zone	Sheltered	flat	grazing and burning	emergent		116
419	Asteraceae	Xanthium	Xanthium strumarium		CHEGOGOT	very spiny	4	shrub	Abaya	Chano-mille	T1P2	6.10464	37.6135	30_Nov	1176	10	swamp	innudated wet zone	Sheltered	flat	grazing and burning	emergent		116
420	Poaceae	Cynodon	Cynodon dactylon	Pers.			5	GRASS	Abaya	Chano-mille	T1P2	6.10464	37.6135	30_Nov	1176	10	swamp	innudated wet zone	Sheltered	flat	grazing and burning	emergent		116
421	Cyperaceae	Cyperus	Cyperus subumbellatus	K`u`k			3	sedge	Abaya	Chano-mille	T1P2	6.10464	37.6135	30_Nov	1176	10	swamp	innudated wet zone	Sheltered	flat	grazing and burning	emergent		116
422	Asteraceae	Pluchea	Pluchea ovalis	(Pers)DC	Buzuwa	hameka	5	shrub	Abaya	Chano-mille	T1p3	6.10464	37.6135	30_Nov	1176	0	swamp	innudated wet zone	Sheltered	flat	grazing and burning	emergent		116
423	Moraceae	Ficus	FIcus ovata		Boba	BIG TREE	6	T	Abaya	Chano-mille	T1p3	6.10464	37.6135	30_Nov	1176	0	swamp	innudated wet zone	Sheltered	flat	grazing and burning	emergent		116
424	Poaceae	Cynodon	Cynodon dactylon	Pers.			3	GRASS	Abaya	Chano-mille	T1p3	6.10464	37.6135	30_Nov	1176	0	swamp	innudated wet zone	Sheltered	flat	grazing and burning	emergent		116
425	Meliaceae	Trichilia	Trichilia emetica		Dimo	FLAME OF FORE	3	T	Abaya	Chano-mille	T1p3	6.10464	37.6135	30_Nov	1176	0	swamp	innudated wet zone	Sheltered	flat	grazing and burning	emergent		116
426	Bignoniaceae	Kigelia	Kigelia africana		Duduba	seb's, SPINR Leaf margin	4	T	Abaya	Chano-mille	T1p3	6.10464	37.6135	30_Nov	1176	0	swamp	innudated wet zone	Sheltered	flat	grazing and burning	emergent		116
427	Bignoniaceae	Kigelia	Kigelia aethiopica		Chele	20m tree bee hives, fruit edible	4	T	Abaya	Chano-mille	T1p3	6.10464	37.6135	30_Nov	1176	0	swamp	innudated wet zone	Sheltered	flat	grazing and burning	emergent		116
428	Moraceae	Ficus	FIcus ovata		maruwa		4	T	Abaya	Chano-mille	T1p3	6.10464	37.6135	30_Nov	1176	0	swamp	innudated wet zone	Sheltered	flat	grazing and burning	emergent		116
429	Fabaceae	Aeschynomene	Aeschynomene elaphroxylon		SOKE		7	T	Abaya	Chano-mille	T2P1	6.10183	37.6142	30_Nov	1194	60	swamp	innudated wet zone	Sheltered	flat	grazing and burning	emergent		116
430	Cyperaceae	Cyperus	Cyperus subumbellatus	K`u`k			4	sedge	Abaya	Chano-mille	T2P1	6.10183	37.6142	30_Nov	1194	60	swamp	innudated wet zone	Sheltered	flat	grazing and burning	emergent		116
431	NyMPhACEAE	Nymphaea	Nymphaea lotus		PONT1		1		Abaya	Chano-mille	T2P1	6.10183	37.6142	30_Nov	1194	60	swamp	innudated wet zone	Sheltered	flat	grazing and burning	emergent		116
432	Lemnaceae	Spirodela	Spirodela polyrrhiza				1		Abaya	Chano-mille	T2P1	6.10183	37.6142	30_Nov	1194	60	swamp	innudated wet zone	Sheltered	flat	grazing and burning	emergent		116
433	Pontederaceae	Eichhornia	Eichhornia crassipes		PONT2		2		Abaya	Chano-mille	T2P2	6.10183	37.6142	30_Nov	1194	10	swamp	innudated wet zone	Sheltered	flat	grazing and burning	emergent		116
434	NyMPhACEAE	Nymphaea	Nymphaea lotus				2		Abaya	Chano-mille	T2P2	6.10183	37.6142	30_Nov	1194	10	swamp	innudated wet zone	Sheltered	flat	grazing and burning	emergent		116
435	Moraceae	Ficus	FIcus ovata		Boba		6	T	Abaya	Chano-mille	T2P2	6.10183	37.6142	30_Nov	1194	10	swamp	innudated wet zone	Sheltered	flat	grazing and burning	emergent		116
436	Asteraceae	Pluchea	Pluchea ovalis	(Pers)DC	Buzuwa	hameka	3	shrub	Abaya	Chano-mille	T2P2	6.10183	37.6142	30_Nov	1194	10	swamp	innudated wet zone	Sheltered	flat	grazing and burning	emergent		116
437	Lamiaceae	Leucas	Leucas deflexa		FLOWERS AT NODE		1		Abaya	Chano-mille	T2P2	6.10183	37.6142	30_Nov	1194	10	swamp	innudated wet zone	Sheltered	flat	grazing and burning	emergent		116
438	Bignoniaceae	Kigelia	Kigelia aethiopica		Chele	20m tree bee hives, fruit edible	4	T	Abaya	Chano-mille	T2P2	6.10183	37.6142	30_Nov	1194	10	swamp	innudated wet zone	Sheltered	flat	grazing and burning	emergent		116
439	Euphorbiaceae	Croton	Croton macrostachyus		Anka		2	T	Abaya	Chano-mille	T2P2	6.10183	37.6142	30_Nov	1194	10	swamp	innudated wet zone	Sheltered	flat	grazing and burning	emergent		116
440	Fabaceae	Aeschynomene	Aeschynomene elaphroxylon		SOKE		6	T	Abaya	Chano-mille	T3P1	6.09254	37.6122	30_Nov	1182	50	swamp	innudated wet zone	Sheltered	flat	grazing and burning	emergent		117
441	Cyperaceae	Cyperus	Cyperus subumbellatus	K`u`k			4	sedge	Abaya	Chano-mille	T3P1	6.09254	37.6122	30_Nov	1182	50	swamp	innudated wet zone	Sheltered	flat	grazing and burning	emergent		117
442	Asteraceae	Xanthium	Xanthium strumarium		CHEGOGOT		1	shrub	Abaya	Chano-mille	T3P1	6.09254	37.6122	30_Nov	1182	50	swamp	innudated wet zone	Sheltered	flat	grazing and burning	emergent		117
443	Poaceae	Cynodon	Cynodon dactylon	Pers.			1	GRASS	Abaya	Chano-mille	T3P1	6.09254	37.6122	30_Nov	1182	50	swamp	innudated wet zone	Sheltered	flat	grazing and burning	emergent		117
444	Cyperaceae	Cyperus	Cyperus subumbellatus	K`u`k			2	sedge	Abaya	Chano-mille	T3P2	6.09254	37.6122	30_Nov	1182	0	swamp	innudated wet zone	Sheltered	flat	grazing and burning	emergent		117
445	Moraceae	Ficus	FIcus ovata		Boba		6	T	Abaya	Chano-mille	T3P2	6.09254	37.6122	30_Nov	1182	0	swamp	innudated wet zone	Sheltered	flat	grazing and burning	emergent		117
446	Asteraceae	Xanthium	Xanthium strumarium		CHEGOGOT		3		Abaya	Chano-mille	T3P2	6.09254	37.6122	30_Nov	1182	0	swamp	innudated wet zone	Sheltered	flat	grazing and burning	emergent		117
447	Rutaceae	Clausena	Clausena anisata	(Willd) Oliv.	HERSO	soft leaf many branches	2		Abaya	Chano-mille	T3P2	6.09254	37.6122	30_Nov	1182	0	swamp	innudated wet zone	Sheltered	flat	grazing and burning	emergent		117
448	Bignoniaceae	Kigelia	Kigelia aethiopica		Chele	20m tree bee hives, fruit edible	4	T	Abaya	Chano-mille	T3P2	6.09254	37.6122	30_Nov	1182	0	swamp	innudated wet zone	Sheltered	flat	grazing and burning	emergent		117
449	Fabaceae	Senna	Senna didmobotrya				2	shrub	Abaya	Chano-mille	T3P2	6.09254	37.6122	30_Nov	1182	0	swamp	innudated wet zone	Sheltered	flat	grazing and burning	emergent		117
450	Asteraceae	Pluchea	Pluchea ovalis	(Pers)DC			2	shrub	Abaya	Chano-mille	T3P2	6.09254	37.6122	30_Nov	1182	0	swamp	innudated wet zone	Sheltered	flat	grazing and burning	emergent		117
451	Solanaceae	Withania	Withania somnifera		TINKAWUS		1		Abaya	Chano-mille	T3P2	6.09254	37.6122	30_Nov	1182	0	swamp	innudated wet zone	Sheltered	flat	grazing and burning	emergent		117
452	Euphorbiaceae	Acalypha	Acalypha racemosa		dandreta		1	shrub	Abaya	Chano-mille	T3P2	6.09254	37.6122	30_Nov	1182	0	swamp	innudated wet zone	Sheltered	flat	grazing and burning	emergent		117
453	Euphorbiaceae	Croton	Croton macrostachyus		ANKA		2	T	Abaya	Chano-mille	T3P2	6.09254	37.6122	30_Nov	1182	0	swamp	innudated wet zone	Sheltered	flat	grazing and burning	emergent		117
454	Fabaceae	Aeschynomene	Aeschynomene elaphroxylon		SOKE		7	T	Abaya	Chano-mille	T4P1	6.07199	37.6098	01_Dec	1180	50	swamp	innudated wet zone	Sheltered	flat	grazing and burning	emergent		118
455	Cyperaceae	Cyperus	Cyperus subumbellatus	K`u`k			3	sedge	Abaya	Chano-mille	T4P1	6.07199	37.6098	01_Dec	1180	50	swamp	innudated wet zone	Sheltered	flat	grazing and burning	emergent		118
456	NyMPhACEAE	Nymphaea	Nymphaea lotus				1		Abaya	Chano-mille	T4P1	6.07199	37.6098	01_Dec	1180	50	swamp	innudated wet zone	Sheltered	flat	grazing and burning	emergent		118
457	Pontederaceae	Eichhornia	Eichhornia crassipes				2		Abaya	Chano-mille	T4P1	6.07199	37.6098	01_Dec	1180	50	swamp	innudated wet zone	Sheltered	flat	grazing and burning	emergent		118
458	Pontederaceae	Eichhornia	Eichhornia crassipes				2		Abaya	Chano-mille	T4P2	6.07199	37.6098	01_Dec	1180	10	swamp	innudated wet zone	Sheltered	flat	grazing and burning	emergent		118
459	NyMPhACEAE	Nymphaea	Nymphaea lotus				2		Abaya	Chano-mille	T4P2	6.07199	37.6098	01_Dec	1180	10	swamp	innudated wet zone	Sheltered	flat	grazing and burning	emergent		118
460	Cyperaceae	Cyperus	Cyperus subumbellatus	K`u`k			5	sedge	Abaya	Chano-mille	T4P2	6.07199	37.6098	01_Dec	1180	10	swamp	innudated wet zone	Sheltered	flat	grazing and burning	emergent		118
461	Poaceae	Cynodon	Cynodon dactylon	Pers.			2	GRASS	Abaya	Chano-mille	T4P2	6.07199	37.6098	01_Dec	1180	10	swamp	innudated wet zone	Sheltered	flat	grazing and burning	emergent		118
462	Poaceae	Leptochloa	Leptochloa fusca	(L.) Kunth.		BIG	2	GRASS	Abaya	Chano-mille	T4P2	6.07199	37.6098	01_Dec	1180	10	swamp	innudated wet zone	Sheltered	flat	grazing and burning	emergent		118
464	Euphorbiaceae	Acalypha	Acalypha fruitcosa				3	shrub	Abaya	Chano-mille	T4P3	6.07199	37.6098	01_Dec	1180	0	swamp	innudated wet zone	Sheltered	flat	grazing and burning	emergent		118
465	Poaceae	Cynodon	Cynodon dactylon	Pers.			1	GRASS	Abaya	Chano-mille	T4P3	6.07199	37.6098	01_Dec	1180	0	swamp	innudated wet zone	Sheltered	flat	grazing and burning	emergent		118
466	Amaranthaceae	Acyranthus	Acyranthus aspera	L.			4	H	Abaya	Chano-mille	T4P3	6.07199	37.6098	01_Dec	1180	0	swamp	innudated wet zone	Sheltered	flat	grazing and burning	emergent		118
467	Bignoniaceae	Kigelia	Kigelia aethiopica		Chele	20m tree bee hives, fruit edible	4	T	Abaya	Chano-mille	T4P3	6.07199	37.6098	01_Dec	1180	0	swamp	innudated wet zone	Sheltered	flat	grazing and burning	emergent		118
468	Fabaceae	Acacia	Acacia montegna				4	T	Abaya	Chano-mille	T4P3	6.07199	37.6098	01_Dec	1180	0	swamp	innudated wet zone	Sheltered	flat	grazing and burning	emergent		118
469	Fabaceae	Aeschynomene	Aeschynomene elaphroxylon		SOKE		7	T	Abaya	Chano-mille	T5P1	6.0751	37.6069	01_Dec	1184	70	swamp	innudated wet zone	Sheltered	flat	grazing and burning	emergent		119
470	Cyperaceae	Cyperus	Cyperus subumbellatus	K`u`k			2	sedge	Abaya	Chano-mille	T5P1	6.0751	37.6069	01_Dec	1184	70	swamp	innudated wet zone	Sheltered	flat	grazing and burning	emergent		120
471	Typhaceae	Typha	Typha angustifolia				2		Abaya	Chano-mille	T5P1	6.0751	37.6069	01_Dec	1184	70	swamp	innudated wet zone	Sheltered	flat	grazing and burning	emergent		121
472	NyMPhACEAE	Nymphaea	Nymphaea lotus				2		Abaya	Chano-mille	T5P1	6.0751	37.6069	01_Dec	1184	70	swamp	innudated wet zone	Sheltered	flat	grazing and burning	emergent		122
473	Pontederaceae	Eichhornia	Eichhornia crassipes				1		Abaya	Chano-mille	T5P1	6.0751	37.6069	01_Dec	1184	70	swamp	innudated wet zone	Sheltered	flat	grazing and burning	emergent		123
474	Typhaceae	Typha	Typha angustifolia				6		Abaya	Chano-mille	T5P2	6.0751	37.6069	01_Dec	1184	30	swamp	innudated wet zone	Sheltered	flat	grazing and burning	emergent		124
475	Cyperaceae	Cyperus	Cyperus subumbellatus	K`u`k			2	sedge	Abaya	Chano-mille	T5P2	6.0751	37.6069	01_Dec	1184	30	swamp	innudated wet zone	Sheltered	flat	grazing and burning	emergent		125
476	Nymphaceae	Nymphaea	Nymphaea lotus				1		Abaya	Chano-mille	T5P2	6.0751	37.6069	01_Dec	1184	30	swamp	innudated wet zone	Sheltered	flat	grazing and burning	emergent		126
477	Araceae	Pistia	Pistia stratiotes		PONT2		1		Abaya	Chano-mille	T5P2	6.0751	37.6069	01_Dec	1184	30	swamp	innudated wet zone	Sheltered	flat	grazing and burning	emergent		127
478	Poaceae	Cynodon	Cynodon dactylon	Pers.			1	GRASS	Abaya	Chano-mille	T5P2	6.0751	37.6069	01_Dec	1184	30	swamp	innudated wet zone	Sheltered	flat	grazing and burning	emergent		128
479	Poaceae	Leptochloa	Leptochloa fusca	(L.) Kunth.		BIG GRASS	2	GRASS	Abaya	Chano-mille	T5P2	6.0751	37.6069	01_Dec	1184	30	swamp	innudated wet zone	Sheltered	flat	grazing and burning	emergent		129
480	Fabaceae	Acacia	Acacia montegna				5	T	Abaya	Chano-mille	T5P3	6.0751	37.6069	01_Dec	1184	10	swamp	innudated wet zone	Sheltered	flat	grazing and burning	emergent		130
481	Euphorbiaceae	Acalypha	Acalypha fruitcosa				3	shrub	Abaya	Chano-mille	T5P3	6.0751	37.6069	01_Dec	1184	10	swamp	innudated wet zone	Sheltered	flat	grazing and burning	emergent		131
482	Euphorbiaceae	Croton	Croton macrostachyus		Anka		3	T	Abaya	Chano-mille	T5P3	6.0751	37.6069	01_Dec	1184	10	swamp	innudated wet zone	Sheltered	flat	grazing and burning	emergent		132
483	Bignoniaceae	Spathodea	Spathodea nilotica		FLAME OF FOREST		2	T	Abaya	Chano-mille	T5P3	6.0751	37.6069	01_Dec	1184	10	swamp	innudated wet zone	Sheltered	flat	grazing and burning	emergent		133
484	Poaceae	Cynodon	Cynodon dactylon	Pers.			4	GRASS	Abaya	Chano-mille	T5P3	6.0751	37.6069	01_Dec	1184	10	swamp	innudated wet zone	Sheltered	flat	grazing and burning	emergent		134
485	Cyperaceae	Cyperus	Cyperus subumbellatus	K`u`k			1	sedge	Abaya	Chano-mille	T5P3	6.0751	37.6069	01_Dec	1184	10	swamp	innudated wet zone	Sheltered	flat	grazing and burning	emergent		135
486	Fabaceae	Acacia	Acacia seyal				5	T	Abaya	Chano-mille	T5P4	6.0751	37.6069	01_Dec	1184	0	swamp	innudated wet zone	Sheltered	flat	grazing and burning	emergent		136
487	Euphorbiaceae		Acalypha fruitcosa				3	shrub	Abaya	Chano-mille	T5P4	6.0751	37.6069	01_Dec	1184	0	swamp	innudated wet zone	Sheltered	flat	grazing and burning	emergent		137
488	Lemnaceae	Spirodela	Spirodela polyrrhiza				1		Abaya	Chano-mille	T5P4	6.0751	37.6069	01_Dec	1184	0	swamp	innudated wet zone	Sheltered	flat	grazing and burning	emergent		137
489	Asteraceae	Pluchea	Pluchea ovalis	(Pers)DC			3	shrub	Abaya	Chano-mille	T5P4	6.0751	37.6069	01_Dec	1184	0	swamp	innudated wet zone	Sheltered	flat	grazing and burning	emergent		138
490	Commelinaceae	Commelina	Commelina diffusa				1	H	Abaya	Chano-mille	T5P4	6.0751	37.6069	01_Dec	1184	0	swamp	innudated wet zone	Sheltered	flat	grazing and burning	emergent		139
491	Amaranthaceae	Achyranthus	Achyranthus aspera	L.			2	H	Abaya	Chano-mille	T5P4	6.0751	37.6069	01_Dec	1184	0	swamp	innudated wet zone	Sheltered	flat	grazing and burning	emergent		140
492	Solanaceae	Solanum	Solanum incanum				2	shrub	Abaya	Chano-mille	T5P4	6.0751	37.6069	01_Dec	1184	0	swamp	innudated wet zone	Sheltered	flat	grazing and burning	emergent		141
493	Euphorbiaceae	Croton	Croton macrostachyus		Anka		3	T	Abaya	Chano-mille	T5P4	6.0751	37.6069	01_Dec	1184	0	swamp	innudated wet zone	Sheltered	flat	grazing and burning	emergent		142
494	Bignoniaceae	Kigelia	Kigelia aethiopica		Chele	20m tree bee hives, fruit edible	5	T	Abaya	Chano-mille	T5P4	6.0751	37.6069	01_Dec	1184	0	swamp	innudated wet zone	Sheltered	flat	grazing and burning	emergent		143
495	Moraceae		FIcus ovata			BIG TREE	5	T	Abaya	Chano-mille	T5P4	6.0751	37.6069	01_Dec	1184	0	swamp	innudated wet zone	Sheltered	flat	grazing and burning	emergent		144
496	Fabaceae	Aeschynomene	Aeschynomene elaphroxylon		SOKE		6	T	Abaya	Chano-mille	T6P1	6.08524	37.6108	01_Dec	1185	70	swamp	innudated wet zone	Sheltered	flat	grazing and burning	emergent		145
497	Cyperaceae	Cyperus	Cyperus subumbellatus	K`u`k			2	sedge	Abaya	Chano-mille	T6P1	6.08524	37.6108	01_Dec	1185	70	swamp	innudated wet zone	Sheltered	flat	grazing and burning	emergent		146
499	Moraceae		FIcus ovata				5	T	Abaya	Chano-mille	T6P2	6.08524	37.6108	01_Dec	1185	0	swamp	innudated wet zone	Sheltered	flat	grazing and burning	emergent		148
500	Bignoniaceae		Spathodea nilotica		FLAME OF FOREST		5	T	Abaya	Chano-mille	T6P2	6.08524	37.6108	01_Dec	1185	0	swamp	innudated wet zone	Sheltered	flat	grazing and burning	emergent		149
501	Bignoniaceae	Kigelia	Kigelia aethiopica		Chele	20m tree bee hives, fruit edible	5	T	Abaya	Chano-mille	T6P2	6.08524	37.6108	01_Dec	1185	0	swamp	innudated wet zone	Sheltered	flat	grazing and burning	emergent		150
502	Asteraceae	Pluchea	Pluchea ovalis	(Pers)DC			2	shrub	Abaya	Chano-mille	T6P2	6.08524	37.6108	01_Dec	1185	0	swamp	innudated wet zone	Sheltered	flat	grazing and burning	emergent		151
503	Acanthaceae	hypoestes	hypoestes forskaolii		Justiceae??		1	H	Abaya	Chano-mille	T6P2	6.08524	37.6108	01_Dec	1185	0	swamp	innudated wet zone	Sheltered	flat	grazing and burning	emergent		152
504	Meliaceae	Trichilia	Trichilia emetica		Dimo		4	T	Abaya	Chano-mille	T6P2	6.08524	37.6108	01_Dec	1185	0	swamp	innudated wet zone	Sheltered	flat	grazing and burning	emergent		153
